# Supplementary material for: Case-Based Serious Gaming for Complication Management in Colorectal and Pancreatic Surgery: Prospective Observational Study
Source: JMIR Serious Games. 2023 Nov 9;11:e44708. doi: 10.2196/44708 (PMC10667978; doi:10.2196/44708)
Supplement: Multimedia Appendix 3 [file games_v11i1e44708_app3.xlsx]

## Sheet: Blatt 1 - SERIOUSCOMPLICATIONS_
SERIOUSCOMPLICATIONS_DATA_LABELS_2022-02-17_0700
Record ID	Survey Identifier	Survey Timestamp	Die Serious Gaming-Anwendung umfasst sechs postoperative Patientenfälle. Bitte wählen Sie aus, mit welchem Fall Sie beginnen möchten. Es steht Ihnen im Anschluss frei, ob Sie die weiteren Fälle bearbeiten. Im Anschluss an die Auswahl folgt die Erläuterung des Spielaufbaus.	Complete?	Survey Timestamp	Beginn Fall 1	Ich habe keine weiteren Fragen, fühle mich ausreichend aufgeklärt und willige hiermit nach angemessener Bedenkzeit in eine Teilnahme an der Studie 'Entwicklung und Validierung einer Serious Gaming-Anwendung für die Komplikationsfrüherkennung und das Komplikationsmanagement nach Pankreas- und Kolorektaler Chirurgie' ein.	Wo sind Sie beschäftigt?	An welchem Universitätsklinikum sind Sie beschäftigt?	Wie viele Betten hat Ihre Fachabteilung?	Welcher Altersgruppe gehören Sie an?	Welcher Berufsgruppe gehören Sie an?	Welcher Ausbildungsgrad trifft am ehesten auf Sie zu?	Bitte geben Sie Ihre Fachrichtung an.	Feinauswahl: Chirurgie	Feinauswahl: Innere Medizin	Wie lange arbeiten Sie bereits in diesem Berufszweig?	Complete?	Survey Timestamp	Complete?	Survey Timestamp	Handelt es sich bei dem beschriebenen Fall Ihrer Meinung nach um einen Notfall? &nbsp; Notfall bedeutet,&nbsp;dass dem Patienten innerhalb der nächsten drei Stunden eine Therapie zugeführt werden sollte.&nbsp; (Bei Auswahl von 'ja' werden die als nächstes von Ihnen ausgewählten Maßnahmen als Notfalldiagnostik bzw. Notfalltherapie durchgeführt, bitte überlegen Sie daher genau, ob es dafür eine Rec…	Bitte geben Sie an, innerhalb welches Organsystems Sie eine Komplikation vermuten.	Sie können Ihre Auswahl nach Wunsch spezifizieren. Zum derzeitigen Zeitpunkt ist dies keine Pflicht. Eine genaue Angabe muss erst zum Abschluss des Falls getätigt werden.	Welche 'andere Komplikation' vermuten Sie?	Complete?	Survey Timestamp	Bitte wählen Sie mindestens&nbsp;eine&nbsp;und&nbsp;maximal drei&nbsp;der ausgewählten Maßnahmenoberkategorien aus. Im folgenden Schritt werden Ihnen alle Spezifizierungen der Oberkategorien angezeigt.&nbsp; (choice=Klinische Untersuchung (KU) / Anamnese (A))	Bitte wählen Sie mindestens&nbsp;eine&nbsp;und&nbsp;maximal drei&nbsp;der ausgewählten Maßnahmenoberkategorien aus. Im folgenden Schritt werden Ihnen alle Spezifizierungen der Oberkategorien angezeigt.&nbsp; (choice=Score-Erhebung)	Bitte wählen Sie mindestens&nbsp;eine&nbsp;und&nbsp;maximal drei&nbsp;der ausgewählten Maßnahmenoberkategorien aus. Im folgenden Schritt werden Ihnen alle Spezifizierungen der Oberkategorien angezeigt.&nbsp; (choice=Funktions- / Stoffwechseluntersuchungen)	Bitte wählen Sie mindestens&nbsp;eine&nbsp;und&nbsp;maximal drei&nbsp;der ausgewählten Maßnahmenoberkategorien aus. Im folgenden Schritt werden Ihnen alle Spezifizierungen der Oberkategorien angezeigt.&nbsp; (choice=Monitoring Vitalparameter / Konserven)	Bitte wählen Sie mindestens&nbsp;eine&nbsp;und&nbsp;maximal drei&nbsp;der ausgewählten Maßnahmenoberkategorien aus. Im folgenden Schritt werden Ihnen alle Spezifizierungen der Oberkategorien angezeigt.&nbsp; (choice=Wunden / Stoma / Fremdmaterial)	Bitte wählen Sie mindestens&nbsp;eine&nbsp;und&nbsp;maximal drei&nbsp;der ausgewählten Maßnahmenoberkategorien aus. Im folgenden Schritt werden Ihnen alle Spezifizierungen der Oberkategorien angezeigt.&nbsp; (choice=Ärztliche Konsile / Verlegung)	Bitte wählen Sie mindestens&nbsp;eine&nbsp;und&nbsp;maximal drei&nbsp;der ausgewählten Maßnahmenoberkategorien aus. Im folgenden Schritt werden Ihnen alle Spezifizierungen der Oberkategorien angezeigt.&nbsp; (choice=Labor / Pathologie / Mikrobiologie)	Bitte wählen Sie mindestens&nbsp;eine&nbsp;und&nbsp;maximal drei&nbsp;der ausgewählten Maßnahmenoberkategorien aus. Im folgenden Schritt werden Ihnen alle Spezifizierungen der Oberkategorien angezeigt.&nbsp; (choice=Sonographie und sonographisch gestützte Interventionen)	Bitte wählen Sie mindestens&nbsp;eine&nbsp;und&nbsp;maximal drei&nbsp;der ausgewählten Maßnahmenoberkategorien aus. Im folgenden Schritt werden Ihnen alle Spezifizierungen der Oberkategorien angezeigt.&nbsp; (choice=Röntgen)	Bitte wählen Sie mindestens&nbsp;eine&nbsp;und&nbsp;maximal drei&nbsp;der ausgewählten Maßnahmenoberkategorien aus. Im folgenden Schritt werden Ihnen alle Spezifizierungen der Oberkategorien angezeigt.&nbsp; (choice=CT und CT-gestützte Interventionen)	Bitte wählen Sie mindestens&nbsp;eine&nbsp;und&nbsp;maximal drei&nbsp;der ausgewählten Maßnahmenoberkategorien aus. Im folgenden Schritt werden Ihnen alle Spezifizierungen der Oberkategorien angezeigt.&nbsp; (choice=MRT und MRT-gestützte Interventionen)	Bitte wählen Sie mindestens&nbsp;eine&nbsp;und&nbsp;maximal drei&nbsp;der ausgewählten Maßnahmenoberkategorien aus. Im folgenden Schritt werden Ihnen alle Spezifizierungen der Oberkategorien angezeigt.&nbsp; (choice=Medikamente ABsetzen)	Bitte wählen Sie mindestens&nbsp;eine&nbsp;und&nbsp;maximal drei&nbsp;der ausgewählten Maßnahmenoberkategorien aus. Im folgenden Schritt werden Ihnen alle Spezifizierungen der Oberkategorien angezeigt.&nbsp; (choice=Medikamente ANsetzen)	Bitte wählen Sie mindestens&nbsp;eine&nbsp;und&nbsp;maximal drei&nbsp;der ausgewählten Maßnahmenoberkategorien aus. Im folgenden Schritt werden Ihnen alle Spezifizierungen der Oberkategorien angezeigt.&nbsp; (choice=Ernährung / Magensonde)	Bitte wählen Sie mindestens&nbsp;eine&nbsp;und&nbsp;maximal drei&nbsp;der ausgewählten Maßnahmenoberkategorien aus. Im folgenden Schritt werden Ihnen alle Spezifizierungen der Oberkategorien angezeigt.&nbsp; (choice=Endoskopie / Invasive Untersuchungen (+Intervention))	Bitte wählen Sie mindestens&nbsp;eine&nbsp;und&nbsp;maximal drei&nbsp;der ausgewählten Maßnahmenoberkategorien aus. Im folgenden Schritt werden Ihnen alle Spezifizierungen der Oberkategorien angezeigt.&nbsp; (choice=Re-Operation / Laparoskopie / Laparotomie)	Complete?	Survey Timestamp	Klinische Untersuchung (KU) / Anamnese (A)	Score-Erhebung	Funktions- / Stoffwechseluntersuchungen	Monitoring Vitalparameter / Konserven
1		2021-12-17 10:47:03	Fall 6: 7. POD nach Whipple, blutige Drainage, Bauchschmerzen	Complete														Incomplete		Incomplete						Incomplete		Nicht ausgewählt	Nicht ausgewählt	Nicht ausgewählt	Nicht ausgewählt	Nicht ausgewählt	Nicht ausgewählt	Nicht ausgewählt	Nicht ausgewählt	Nicht ausgewählt	Nicht ausgewählt	Nicht ausgewählt	Nicht ausgewählt	Nicht ausgewählt	Nicht ausgewählt	Nicht ausgewählt	Nicht ausgewählt	Incomplete
2		2021-12-17 11:04:09	Fall 1: 4. POD nach Ileostomarückverlagerung, starke Abwehrspannung	Complete	2021-12-17 11:04:35		Ja	Ich bin Student/in			20-25 Jahre	(angehende(r)) MedizinerIn	StudentIn					Complete	2021-12-17 11:05:08	Complete	2021-12-17 11:06:39	Ja	Gastrointestinales Spektrum	Andere Komplikation	Anastomoseninsuffizienz	Complete	2021-12-17 11:08:07	Ausgewählt	Nicht ausgewählt	Nicht ausgewählt	Ausgewählt	Nicht ausgewählt	Nicht ausgewählt	Ausgewählt	Nicht ausgewählt	Nicht ausgewählt	Nicht ausgewählt	Nicht ausgewählt	Nicht ausgewählt	Nicht ausgewählt	Nicht ausgewählt	Nicht ausgewählt	Nicht ausgewählt	Complete	2021-12-17 11:08:36	KU+A (Umfang: vollständige klinische Untersuchung mit DRU nach Ermessen)			Monitoring der Vitalparameter (Blutdruck, Puls, Sauerstoffsättigung)
3		2021-12-17 11:07:47	Fall 5: 14. POD nach Rektumexstirpation, steigende Infektparameter	Complete														Incomplete		Incomplete						Incomplete		Nicht ausgewählt	Nicht ausgewählt	Nicht ausgewählt	Nicht ausgewählt	Nicht ausgewählt	Nicht ausgewählt	Nicht ausgewählt	Nicht ausgewählt	Nicht ausgewählt	Nicht ausgewählt	Nicht ausgewählt	Nicht ausgewählt	Nicht ausgewählt	Nicht ausgewählt	Nicht ausgewählt	Nicht ausgewählt	Incomplete
4		2021-12-17 11:20:25	Fall 5: 14. POD nach Rektumexstirpation, steigende Infektparameter	Complete														Incomplete		Incomplete						Incomplete		Nicht ausgewählt	Nicht ausgewählt	Nicht ausgewählt	Nicht ausgewählt	Nicht ausgewählt	Nicht ausgewählt	Nicht ausgewählt	Nicht ausgewählt	Nicht ausgewählt	Nicht ausgewählt	Nicht ausgewählt	Nicht ausgewählt	Nicht ausgewählt	Nicht ausgewählt	Nicht ausgewählt	Nicht ausgewählt	Incomplete
5		2021-12-17 11:33:25	Fall 1: 4. POD nach Ileostomarückverlagerung, starke Abwehrspannung	Complete	2021-12-17 11:34:41		Ja	Uniklinikum in Deutschland	Dresden	>100	41-45 Jahre	(angehende(r)) MedizinerIn	Experte (Chefarzt/-ärztin, Oberarzt/-ärztin)	Chirurgie	Viszeralchirurgie		11-15 Jahre	Complete	2021-12-17 11:34:53	Complete	2021-12-17 11:35:56	Ja	Gastrointestinales Spektrum	Infektkomplikation		Complete	2021-12-17 11:37:10	Nicht ausgewählt	Nicht ausgewählt	Nicht ausgewählt	Nicht ausgewählt	Nicht ausgewählt	Nicht ausgewählt	Ausgewählt	Nicht ausgewählt	Nicht ausgewählt	Ausgewählt	Nicht ausgewählt	Nicht ausgewählt	Ausgewählt	Nicht ausgewählt	Nicht ausgewählt	Nicht ausgewählt	Complete	2021-12-17 11:37:40
6		2021-12-17 11:56:55	Fall 1: 4. POD nach Ileostomarückverlagerung, starke Abwehrspannung	Complete	2021-12-17 11:58:08		Ja	Uniklinikum in Deutschland	Dresden	>100	26-30 Jahre	(angehende(r)) MedizinerIn	Assistenzarzt/-ärztin	Chirurgie	Viszeralchirurgie		0-5 Jahre	Complete	2021-12-17 11:58:24	Complete	2021-12-17 11:59:30	Ja	Gastrointestinales Spektrum	Infektkomplikation		Complete	2021-12-17 12:00:47	Nicht ausgewählt	Nicht ausgewählt	Nicht ausgewählt	Ausgewählt	Nicht ausgewählt	Nicht ausgewählt	Nicht ausgewählt	Nicht ausgewählt	Nicht ausgewählt	Ausgewählt	Nicht ausgewählt	Nicht ausgewählt	Nicht ausgewählt	Nicht ausgewählt	Nicht ausgewählt	Ausgewählt	Complete	2021-12-17 12:01:26				Monitoring der Vitalparameter (Blutdruck, Puls, Sauerstoffsättigung)
7		2021-12-17 11:56:57	Fall 3: 4. POD nach distaler Pankreatektomie, trübe Drainage und steigende Infektparameter	Complete														Incomplete		Incomplete						Incomplete		Nicht ausgewählt	Nicht ausgewählt	Nicht ausgewählt	Nicht ausgewählt	Nicht ausgewählt	Nicht ausgewählt	Nicht ausgewählt	Nicht ausgewählt	Nicht ausgewählt	Nicht ausgewählt	Nicht ausgewählt	Nicht ausgewählt	Nicht ausgewählt	Nicht ausgewählt	Nicht ausgewählt	Nicht ausgewählt	Incomplete
8		2021-12-17 12:39:11	Fall 5: 14. POD nach Rektumexstirpation, steigende Infektparameter	Complete														Incomplete		Incomplete						Incomplete		Nicht ausgewählt	Nicht ausgewählt	Nicht ausgewählt	Nicht ausgewählt	Nicht ausgewählt	Nicht ausgewählt	Nicht ausgewählt	Nicht ausgewählt	Nicht ausgewählt	Nicht ausgewählt	Nicht ausgewählt	Nicht ausgewählt	Nicht ausgewählt	Nicht ausgewählt	Nicht ausgewählt	Nicht ausgewählt	Incomplete
9		2021-12-17 12:45:43	Fall 3: 4. POD nach distaler Pankreatektomie, trübe Drainage und steigende Infektparameter	Complete														Incomplete		Incomplete						Incomplete		Nicht ausgewählt	Nicht ausgewählt	Nicht ausgewählt	Nicht ausgewählt	Nicht ausgewählt	Nicht ausgewählt	Nicht ausgewählt	Nicht ausgewählt	Nicht ausgewählt	Nicht ausgewählt	Nicht ausgewählt	Nicht ausgewählt	Nicht ausgewählt	Nicht ausgewählt	Nicht ausgewählt	Nicht ausgewählt	Incomplete
10		2021-12-17 12:51:33	Fall 2: 4. POD nach Hemikolektomie links, Hemiparese	Complete														Incomplete		Incomplete						Incomplete		Nicht ausgewählt	Nicht ausgewählt	Nicht ausgewählt	Nicht ausgewählt	Nicht ausgewählt	Nicht ausgewählt	Nicht ausgewählt	Nicht ausgewählt	Nicht ausgewählt	Nicht ausgewählt	Nicht ausgewählt	Nicht ausgewählt	Nicht ausgewählt	Nicht ausgewählt	Nicht ausgewählt	Nicht ausgewählt	Incomplete
11		2021-12-17 13:02:33	Fall 3: 4. POD nach distaler Pankreatektomie, trübe Drainage und steigende Infektparameter	Complete														Incomplete		Incomplete						Incomplete		Nicht ausgewählt	Nicht ausgewählt	Nicht ausgewählt	Nicht ausgewählt	Nicht ausgewählt	Nicht ausgewählt	Nicht ausgewählt	Nicht ausgewählt	Nicht ausgewählt	Nicht ausgewählt	Nicht ausgewählt	Nicht ausgewählt	Nicht ausgewählt	Nicht ausgewählt	Nicht ausgewählt	Nicht ausgewählt	Incomplete
12		2021-12-17 13:07:46	Fall 6: 7. POD nach Whipple, blutige Drainage, Bauchschmerzen	Complete														Incomplete		Incomplete						Incomplete		Nicht ausgewählt	Nicht ausgewählt	Nicht ausgewählt	Nicht ausgewählt	Nicht ausgewählt	Nicht ausgewählt	Nicht ausgewählt	Nicht ausgewählt	Nicht ausgewählt	Nicht ausgewählt	Nicht ausgewählt	Nicht ausgewählt	Nicht ausgewählt	Nicht ausgewählt	Nicht ausgewählt	Nicht ausgewählt	Incomplete
13		2021-12-17 13:09:51	Fall 4: 2. POD nach Diskontinuitätshemikolektomie, Bauchschmerzen und Übelkeit	Complete														Incomplete		Incomplete						Incomplete		Nicht ausgewählt	Nicht ausgewählt	Nicht ausgewählt	Nicht ausgewählt	Nicht ausgewählt	Nicht ausgewählt	Nicht ausgewählt	Nicht ausgewählt	Nicht ausgewählt	Nicht ausgewählt	Nicht ausgewählt	Nicht ausgewählt	Nicht ausgewählt	Nicht ausgewählt	Nicht ausgewählt	Nicht ausgewählt	Incomplete
14		2021-12-17 13:15:56	Fall 6: 7. POD nach Whipple, blutige Drainage, Bauchschmerzen	Complete														Incomplete		Incomplete						Incomplete		Nicht ausgewählt	Nicht ausgewählt	Nicht ausgewählt	Nicht ausgewählt	Nicht ausgewählt	Nicht ausgewählt	Nicht ausgewählt	Nicht ausgewählt	Nicht ausgewählt	Nicht ausgewählt	Nicht ausgewählt	Nicht ausgewählt	Nicht ausgewählt	Nicht ausgewählt	Nicht ausgewählt	Nicht ausgewählt	Incomplete
15		2021-12-17 13:25:55	Fall 1: 4. POD nach Ileostomarückverlagerung, starke Abwehrspannung	Complete	2021-12-17 13:26:28		Ja	Ich bin Student/in			26-30 Jahre	(angehende(r)) MedizinerIn	PJ-ler/in					Complete	2021-12-17 13:26:49	Complete	2021-12-17 13:28:15	Ja	Gastrointestinales Spektrum	Infektkomplikation		Complete	2021-12-17 13:31:30	Ausgewählt	Nicht ausgewählt	Nicht ausgewählt	Nicht ausgewählt	Nicht ausgewählt	Nicht ausgewählt	Ausgewählt	Ausgewählt	Nicht ausgewählt	Nicht ausgewählt	Nicht ausgewählt	Nicht ausgewählt	Nicht ausgewählt	Nicht ausgewählt	Nicht ausgewählt	Nicht ausgewählt	Complete	2021-12-17 13:31:54	KU+A (Umfang: vollständige klinische Untersuchung mit DRU nach Ermessen)
16		2021-12-17 13:37:50	Fall 4: 2. POD nach Diskontinuitätshemikolektomie, Bauchschmerzen und Übelkeit	Complete														Incomplete		Incomplete						Incomplete		Nicht ausgewählt	Nicht ausgewählt	Nicht ausgewählt	Nicht ausgewählt	Nicht ausgewählt	Nicht ausgewählt	Nicht ausgewählt	Nicht ausgewählt	Nicht ausgewählt	Nicht ausgewählt	Nicht ausgewählt	Nicht ausgewählt	Nicht ausgewählt	Nicht ausgewählt	Nicht ausgewählt	Nicht ausgewählt	Incomplete
17		2021-12-17 13:40:59	Fall 2: 4. POD nach Hemikolektomie links, Hemiparese	Complete														Incomplete		Incomplete						Incomplete		Nicht ausgewählt	Nicht ausgewählt	Nicht ausgewählt	Nicht ausgewählt	Nicht ausgewählt	Nicht ausgewählt	Nicht ausgewählt	Nicht ausgewählt	Nicht ausgewählt	Nicht ausgewählt	Nicht ausgewählt	Nicht ausgewählt	Nicht ausgewählt	Nicht ausgewählt	Nicht ausgewählt	Nicht ausgewählt	Incomplete
18		2021-12-17 13:54:30	Fall 1: 4. POD nach Ileostomarückverlagerung, starke Abwehrspannung	Complete	2021-12-17 13:55:03		Ja	Uniklinikum in Deutschland	Dresden	>100	26-30 Jahre	(angehende(r)) MedizinerIn	PJ-ler/in					Complete	2021-12-17 13:55:37	Complete	2021-12-17 13:57:17	Ja	Gastrointestinales Spektrum			Complete	2021-12-17 13:58:08	Ausgewählt	Nicht ausgewählt	Nicht ausgewählt	Ausgewählt	Nicht ausgewählt	Nicht ausgewählt	Nicht ausgewählt	Ausgewählt	Nicht ausgewählt	Nicht ausgewählt	Nicht ausgewählt	Nicht ausgewählt	Nicht ausgewählt	Nicht ausgewählt	Nicht ausgewählt	Nicht ausgewählt	Complete	2021-12-17 13:58:27	KU+A (Umfang: vollständige klinische Untersuchung mit DRU nach Ermessen)			Monitoring der Vitalparameter (Blutdruck, Puls, Sauerstoffsättigung)
19		2021-12-17 13:56:29	Fall 1: 4. POD nach Ileostomarückverlagerung, starke Abwehrspannung	Complete	2021-12-17 13:57:15		Ja	Ich bin Student/in			20-25 Jahre	(angehende(r)) MedizinerIn	PJ-ler/in					Complete	2021-12-17 13:57:49	Complete	2021-12-17 13:59:29	Ja	Gastrointestinales Spektrum			Complete	2021-12-17 14:00:44	Ausgewählt	Nicht ausgewählt	Nicht ausgewählt	Ausgewählt	Nicht ausgewählt	Nicht ausgewählt	Ausgewählt	Nicht ausgewählt	Nicht ausgewählt	Nicht ausgewählt	Nicht ausgewählt	Nicht ausgewählt	Nicht ausgewählt	Nicht ausgewählt	Nicht ausgewählt	Nicht ausgewählt	Complete	2021-12-17 14:01:09	KU+A (Umfang: vollständige klinische Untersuchung mit DRU nach Ermessen)			Monitoring der Vitalparameter (Blutdruck, Puls, Sauerstoffsättigung)
20		2021-12-17 14:32:39	Fall 3: 4. POD nach distaler Pankreatektomie, trübe Drainage und steigende Infektparameter	Complete														Incomplete		Incomplete						Incomplete		Nicht ausgewählt	Nicht ausgewählt	Nicht ausgewählt	Nicht ausgewählt	Nicht ausgewählt	Nicht ausgewählt	Nicht ausgewählt	Nicht ausgewählt	Nicht ausgewählt	Nicht ausgewählt	Nicht ausgewählt	Nicht ausgewählt	Nicht ausgewählt	Nicht ausgewählt	Nicht ausgewählt	Nicht ausgewählt	Incomplete
21		2021-12-17 14:35:05	Fall 6: 7. POD nach Whipple, blutige Drainage, Bauchschmerzen	Complete														Incomplete		Incomplete						Incomplete		Nicht ausgewählt	Nicht ausgewählt	Nicht ausgewählt	Nicht ausgewählt	Nicht ausgewählt	Nicht ausgewählt	Nicht ausgewählt	Nicht ausgewählt	Nicht ausgewählt	Nicht ausgewählt	Nicht ausgewählt	Nicht ausgewählt	Nicht ausgewählt	Nicht ausgewählt	Nicht ausgewählt	Nicht ausgewählt	Incomplete
22		2021-12-17 14:35:46	Fall 6: 7. POD nach Whipple, blutige Drainage, Bauchschmerzen	Complete														Incomplete		Incomplete						Incomplete		Nicht ausgewählt	Nicht ausgewählt	Nicht ausgewählt	Nicht ausgewählt	Nicht ausgewählt	Nicht ausgewählt	Nicht ausgewählt	Nicht ausgewählt	Nicht ausgewählt	Nicht ausgewählt	Nicht ausgewählt	Nicht ausgewählt	Nicht ausgewählt	Nicht ausgewählt	Nicht ausgewählt	Nicht ausgewählt	Incomplete
23		2021-12-17 14:39:49	Fall 4: 2. POD nach Diskontinuitätshemikolektomie, Bauchschmerzen und Übelkeit	Complete														Incomplete		Incomplete						Incomplete		Nicht ausgewählt	Nicht ausgewählt	Nicht ausgewählt	Nicht ausgewählt	Nicht ausgewählt	Nicht ausgewählt	Nicht ausgewählt	Nicht ausgewählt	Nicht ausgewählt	Nicht ausgewählt	Nicht ausgewählt	Nicht ausgewählt	Nicht ausgewählt	Nicht ausgewählt	Nicht ausgewählt	Nicht ausgewählt	Incomplete
24		2021-12-17 14:42:10	Fall 4: 2. POD nach Diskontinuitätshemikolektomie, Bauchschmerzen und Übelkeit	Complete														Incomplete		Incomplete						Incomplete		Nicht ausgewählt	Nicht ausgewählt	Nicht ausgewählt	Nicht ausgewählt	Nicht ausgewählt	Nicht ausgewählt	Nicht ausgewählt	Nicht ausgewählt	Nicht ausgewählt	Nicht ausgewählt	Nicht ausgewählt	Nicht ausgewählt	Nicht ausgewählt	Nicht ausgewählt	Nicht ausgewählt	Nicht ausgewählt	Incomplete
25		2021-12-17 14:44:36	Fall 5: 14. POD nach Rektumexstirpation, steigende Infektparameter	Complete														Incomplete		Incomplete						Incomplete		Nicht ausgewählt	Nicht ausgewählt	Nicht ausgewählt	Nicht ausgewählt	Nicht ausgewählt	Nicht ausgewählt	Nicht ausgewählt	Nicht ausgewählt	Nicht ausgewählt	Nicht ausgewählt	Nicht ausgewählt	Nicht ausgewählt	Nicht ausgewählt	Nicht ausgewählt	Nicht ausgewählt	Nicht ausgewählt	Incomplete
26		2021-12-17 16:22:27	Fall 1: 4. POD nach Ileostomarückverlagerung, starke Abwehrspannung	Complete	2021-12-17 16:23:14		Ja	Uniklinikum in Deutschland	Dresden	>100	41-45 Jahre	(angehende(r)) MedizinerIn	Experte (Chefarzt/-ärztin, Oberarzt/-ärztin)	Chirurgie	Viszeralchirurgie		16-20 Jahre	Complete	2021-12-17 16:23:23	Complete	2021-12-17 16:23:58	Ja	Gastrointestinales Spektrum	Andere Komplikation	AI	Complete	2021-12-17 16:24:20	Nicht ausgewählt	Nicht ausgewählt	Nicht ausgewählt	Nicht ausgewählt	Nicht ausgewählt	Nicht ausgewählt	Ausgewählt	Ausgewählt	Nicht ausgewählt	Ausgewählt	Nicht ausgewählt	Nicht ausgewählt	Nicht ausgewählt	Nicht ausgewählt	Nicht ausgewählt	Nicht ausgewählt	Complete	2021-12-17 16:24:47
27		2021-12-17 16:28:55	Fall 2: 4. POD nach Hemikolektomie links, Hemiparese	Complete														Incomplete		Incomplete						Incomplete		Nicht ausgewählt	Nicht ausgewählt	Nicht ausgewählt	Nicht ausgewählt	Nicht ausgewählt	Nicht ausgewählt	Nicht ausgewählt	Nicht ausgewählt	Nicht ausgewählt	Nicht ausgewählt	Nicht ausgewählt	Nicht ausgewählt	Nicht ausgewählt	Nicht ausgewählt	Nicht ausgewählt	Nicht ausgewählt	Incomplete
28		2021-12-17 16:30:24	Fall 1: 4. POD nach Ileostomarückverlagerung, starke Abwehrspannung	Complete	2021-12-17 16:31:45		Ja	Uniklinikum in Deutschland	Dresden	>100	31-35 Jahre	(angehende(r)) MedizinerIn	Assistenzarzt/-ärztin	Chirurgie	Viszeralchirurgie		0-5 Jahre	Complete	2021-12-17 16:31:58	Complete	2021-12-17 16:33:24	Ja	Gastrointestinales Spektrum	Andere Komplikation	Anastomoseninsuff.	Complete	2021-12-17 16:35:27	Ausgewählt	Nicht ausgewählt	Nicht ausgewählt	Nicht ausgewählt	Nicht ausgewählt	Nicht ausgewählt	Ausgewählt	Nicht ausgewählt	Nicht ausgewählt	Ausgewählt	Nicht ausgewählt	Nicht ausgewählt	Nicht ausgewählt	Nicht ausgewählt	Nicht ausgewählt	Nicht ausgewählt	Complete	2021-12-17 16:36:06	KU+A (Umfang: vollständige klinische Untersuchung mit DRU nach Ermessen)
29		2021-12-17 16:41:09	Fall 1: 4. POD nach Ileostomarückverlagerung, starke Abwehrspannung	Complete	2021-12-17 16:42:34		Ja	Uniklinikum in Deutschland	Dresden	>100	46-50 Jahre	(angehende(r)) MedizinerIn	Experte (Chefarzt/-ärztin, Oberarzt/-ärztin)	Chirurgie	Gefäßchirurgie		16-20 Jahre	Complete	2021-12-17 16:42:55	Complete	2021-12-17 16:44:25	Ja	Gastrointestinales Spektrum	Infektkomplikation		Complete	2021-12-17 16:45:49	Ausgewählt	Nicht ausgewählt	Nicht ausgewählt	Nicht ausgewählt	Nicht ausgewählt	Nicht ausgewählt	Ausgewählt	Nicht ausgewählt	Nicht ausgewählt	Ausgewählt	Nicht ausgewählt	Nicht ausgewählt	Nicht ausgewählt	Nicht ausgewählt	Nicht ausgewählt	Nicht ausgewählt	Complete	2021-12-17 16:46:32	KU+A (Umfang: vollständige klinische Untersuchung mit DRU nach Ermessen)
30		2021-12-17 17:09:42	Fall 1: 4. POD nach Ileostomarückverlagerung, starke Abwehrspannung	Complete	2021-12-17 17:10:28		Ja	Uniklinikum in Deutschland	Dresden	>100	41-45 Jahre	(angehende(r)) MedizinerIn	Experte (Chefarzt/-ärztin, Oberarzt/-ärztin)	Chirurgie	Viszeralchirurgie		16-20 Jahre	Complete	2021-12-17 17:10:49	Complete	2021-12-17 17:11:54	Ja	Gastrointestinales Spektrum	Andere Komplikation	AI	Complete	2021-12-17 17:13:57	Nicht ausgewählt	Nicht ausgewählt	Nicht ausgewählt	Ausgewählt	Nicht ausgewählt	Nicht ausgewählt	Nicht ausgewählt	Nicht ausgewählt	Nicht ausgewählt	Ausgewählt	Nicht ausgewählt	Nicht ausgewählt	Nicht ausgewählt	Nicht ausgewählt	Nicht ausgewählt	Ausgewählt	Complete	2021-12-17 17:14:33				Monitoring der Vitalparameter (Blutdruck, Puls, Sauerstoffsättigung)
31		2021-12-17 17:17:54	Fall 1: 4. POD nach Ileostomarückverlagerung, starke Abwehrspannung	Complete	2021-12-17 17:19:18		Ja	Uniklinikum in Deutschland	Dresden	>100	36-40 Jahre	(angehende(r)) MedizinerIn	Experte (Chefarzt/-ärztin, Oberarzt/-ärztin)	Chirurgie	Viszeralchirurgie		11-15 Jahre	Complete	2021-12-17 17:19:32	Complete	2021-12-17 17:20:39	Ja	Gastrointestinales Spektrum	Infektkomplikation		Complete	2021-12-17 17:21:30	Ausgewählt	Nicht ausgewählt	Nicht ausgewählt	Nicht ausgewählt	Nicht ausgewählt	Nicht ausgewählt	Ausgewählt	Nicht ausgewählt	Nicht ausgewählt	Ausgewählt	Nicht ausgewählt	Nicht ausgewählt	Nicht ausgewählt	Nicht ausgewählt	Nicht ausgewählt	Nicht ausgewählt	Complete	2021-12-17 17:22:04	KU+A (Umfang: vollständige klinische Untersuchung mit DRU nach Ermessen)
32		2021-12-17 17:22:34	Fall 1: 4. POD nach Ileostomarückverlagerung, starke Abwehrspannung	Complete	2021-12-17 17:23:36		Ja	Uniklinikum in Deutschland	Dresden	>100	31-35 Jahre	(angehende(r)) MedizinerIn	Assistenzarzt/-ärztin	Chirurgie	Allgemeine Chirurgie		6-10 Jahre	Complete	2021-12-17 17:24:19	Complete	2021-12-17 17:25:36	Ja	Gastrointestinales Spektrum	Infektkomplikation		Complete	2021-12-17 17:27:51	Ausgewählt	Nicht ausgewählt	Nicht ausgewählt	Ausgewählt	Nicht ausgewählt	Nicht ausgewählt	Ausgewählt	Nicht ausgewählt	Nicht ausgewählt	Nicht ausgewählt	Nicht ausgewählt	Nicht ausgewählt	Nicht ausgewählt	Nicht ausgewählt	Nicht ausgewählt	Nicht ausgewählt	Complete	2021-12-17 17:28:12	KU+A (Umfang: vollständige klinische Untersuchung mit DRU nach Ermessen)			Monitoring der Vitalparameter (Blutdruck, Puls, Sauerstoffsättigung)
33		2021-12-17 17:24:09	Fall 5: 14. POD nach Rektumexstirpation, steigende Infektparameter	Complete														Incomplete		Incomplete						Incomplete		Nicht ausgewählt	Nicht ausgewählt	Nicht ausgewählt	Nicht ausgewählt	Nicht ausgewählt	Nicht ausgewählt	Nicht ausgewählt	Nicht ausgewählt	Nicht ausgewählt	Nicht ausgewählt	Nicht ausgewählt	Nicht ausgewählt	Nicht ausgewählt	Nicht ausgewählt	Nicht ausgewählt	Nicht ausgewählt	Incomplete
34		2021-12-17 17:24:23	Fall 6: 7. POD nach Whipple, blutige Drainage, Bauchschmerzen	Complete														Incomplete		Incomplete						Incomplete		Nicht ausgewählt	Nicht ausgewählt	Nicht ausgewählt	Nicht ausgewählt	Nicht ausgewählt	Nicht ausgewählt	Nicht ausgewählt	Nicht ausgewählt	Nicht ausgewählt	Nicht ausgewählt	Nicht ausgewählt	Nicht ausgewählt	Nicht ausgewählt	Nicht ausgewählt	Nicht ausgewählt	Nicht ausgewählt	Incomplete
35		2021-12-17 17:35:55	Fall 6: 7. POD nach Whipple, blutige Drainage, Bauchschmerzen	Complete														Incomplete		Incomplete						Incomplete		Nicht ausgewählt	Nicht ausgewählt	Nicht ausgewählt	Nicht ausgewählt	Nicht ausgewählt	Nicht ausgewählt	Nicht ausgewählt	Nicht ausgewählt	Nicht ausgewählt	Nicht ausgewählt	Nicht ausgewählt	Nicht ausgewählt	Nicht ausgewählt	Nicht ausgewählt	Nicht ausgewählt	Nicht ausgewählt	Incomplete
36		2021-12-17 17:39:11	Fall 6: 7. POD nach Whipple, blutige Drainage, Bauchschmerzen	Complete														Incomplete		Incomplete						Incomplete		Nicht ausgewählt	Nicht ausgewählt	Nicht ausgewählt	Nicht ausgewählt	Nicht ausgewählt	Nicht ausgewählt	Nicht ausgewählt	Nicht ausgewählt	Nicht ausgewählt	Nicht ausgewählt	Nicht ausgewählt	Nicht ausgewählt	Nicht ausgewählt	Nicht ausgewählt	Nicht ausgewählt	Nicht ausgewählt	Incomplete
37		2021-12-17 17:54:29	Fall 3: 4. POD nach distaler Pankreatektomie, trübe Drainage und steigende Infektparameter	Complete														Incomplete		Incomplete						Incomplete		Nicht ausgewählt	Nicht ausgewählt	Nicht ausgewählt	Nicht ausgewählt	Nicht ausgewählt	Nicht ausgewählt	Nicht ausgewählt	Nicht ausgewählt	Nicht ausgewählt	Nicht ausgewählt	Nicht ausgewählt	Nicht ausgewählt	Nicht ausgewählt	Nicht ausgewählt	Nicht ausgewählt	Nicht ausgewählt	Incomplete
38		2021-12-17 18:00:06	Fall 1: 4. POD nach Ileostomarückverlagerung, starke Abwehrspannung	Complete	2021-12-17 18:00:52		Ja	Uniklinikum in Deutschland	Dresden	>100	51-55 Jahre	(angehende(r)) MedizinerIn	Experte (Chefarzt/-ärztin, Oberarzt/-ärztin)	Chirurgie	Viszeralchirurgie		21-30 Jahre	Complete	2021-12-17 18:01:09	Complete	2021-12-17 18:01:37	Ja	Gastrointestinales Spektrum	Infektkomplikation		Complete	2021-12-17 18:02:02	Ausgewählt	Nicht ausgewählt	Nicht ausgewählt	Ausgewählt	Nicht ausgewählt	Nicht ausgewählt	Nicht ausgewählt	Nicht ausgewählt	Nicht ausgewählt	Nicht ausgewählt	Nicht ausgewählt	Nicht ausgewählt	Nicht ausgewählt	Nicht ausgewählt	Nicht ausgewählt	Ausgewählt	Complete	2021-12-17 18:02:17	KU+A (Umfang: vollständige klinische Untersuchung mit DRU nach Ermessen)			Monitoring der Vitalparameter (Blutdruck, Puls, Sauerstoffsättigung)
39		2021-12-17 18:02:08	Fall 1: 4. POD nach Ileostomarückverlagerung, starke Abwehrspannung	Complete	2021-12-17 18:03:08		Ja	Uniklinikum in Deutschland	Dresden	>100	36-40 Jahre	(angehende(r)) MedizinerIn	Facharzt/-ärztin	Chirurgie	Viszeralchirurgie		6-10 Jahre	Complete	2021-12-17 18:03:29	Complete	2021-12-17 18:04:55	Ja	Gastrointestinales Spektrum	Andere Komplikation	AI	Complete	2021-12-17 18:05:35	Ausgewählt	Nicht ausgewählt	Nicht ausgewählt	Ausgewählt	Nicht ausgewählt	Nicht ausgewählt	Nicht ausgewählt	Nicht ausgewählt	Nicht ausgewählt	Nicht ausgewählt	Nicht ausgewählt	Nicht ausgewählt	Nicht ausgewählt	Nicht ausgewählt	Nicht ausgewählt	Ausgewählt	Complete	2021-12-17 18:05:55	KU+A (Umfang: vollständige klinische Untersuchung mit DRU nach Ermessen)			Monitoring der Vitalparameter (Blutdruck, Puls, Sauerstoffsättigung)
40		2021-12-17 18:07:10	Fall 3: 4. POD nach distaler Pankreatektomie, trübe Drainage und steigende Infektparameter	Complete														Incomplete		Incomplete						Incomplete		Nicht ausgewählt	Nicht ausgewählt	Nicht ausgewählt	Nicht ausgewählt	Nicht ausgewählt	Nicht ausgewählt	Nicht ausgewählt	Nicht ausgewählt	Nicht ausgewählt	Nicht ausgewählt	Nicht ausgewählt	Nicht ausgewählt	Nicht ausgewählt	Nicht ausgewählt	Nicht ausgewählt	Nicht ausgewählt	Incomplete
41		2021-12-17 18:12:28	Fall 6: 7. POD nach Whipple, blutige Drainage, Bauchschmerzen	Complete														Incomplete		Incomplete						Incomplete		Nicht ausgewählt	Nicht ausgewählt	Nicht ausgewählt	Nicht ausgewählt	Nicht ausgewählt	Nicht ausgewählt	Nicht ausgewählt	Nicht ausgewählt	Nicht ausgewählt	Nicht ausgewählt	Nicht ausgewählt	Nicht ausgewählt	Nicht ausgewählt	Nicht ausgewählt	Nicht ausgewählt	Nicht ausgewählt	Incomplete
42		2021-12-17 19:02:39	Fall 2: 4. POD nach Hemikolektomie links, Hemiparese	Complete														Incomplete		Incomplete						Incomplete		Nicht ausgewählt	Nicht ausgewählt	Nicht ausgewählt	Nicht ausgewählt	Nicht ausgewählt	Nicht ausgewählt	Nicht ausgewählt	Nicht ausgewählt	Nicht ausgewählt	Nicht ausgewählt	Nicht ausgewählt	Nicht ausgewählt	Nicht ausgewählt	Nicht ausgewählt	Nicht ausgewählt	Nicht ausgewählt	Incomplete
43		2021-12-17 19:34:38	Fall 4: 2. POD nach Diskontinuitätshemikolektomie, Bauchschmerzen und Übelkeit	Complete														Incomplete		Incomplete						Incomplete		Nicht ausgewählt	Nicht ausgewählt	Nicht ausgewählt	Nicht ausgewählt	Nicht ausgewählt	Nicht ausgewählt	Nicht ausgewählt	Nicht ausgewählt	Nicht ausgewählt	Nicht ausgewählt	Nicht ausgewählt	Nicht ausgewählt	Nicht ausgewählt	Nicht ausgewählt	Nicht ausgewählt	Nicht ausgewählt	Incomplete
44		2021-12-18 09:29:38	Fall 1: 4. POD nach Ileostomarückverlagerung, starke Abwehrspannung	Complete	2021-12-18 09:30:38		Ja	Ich bin Student/in			26-30 Jahre	(angehende(r)) MedizinerIn	StudentIn					Complete	2021-12-18 09:30:48	Complete	2021-12-18 09:32:33	Ja	Gastrointestinales Spektrum			Complete	2021-12-18 09:34:59	Ausgewählt	Nicht ausgewählt	Nicht ausgewählt	Nicht ausgewählt	Nicht ausgewählt	Nicht ausgewählt	Ausgewählt	Nicht ausgewählt	Nicht ausgewählt	Nicht ausgewählt	Nicht ausgewählt	Nicht ausgewählt	Nicht ausgewählt	Nicht ausgewählt	Nicht ausgewählt	Ausgewählt	Complete	2021-12-18 09:35:26	KU+A (Umfang: vollständige klinische Untersuchung mit DRU nach Ermessen)
45		2021-12-19 16:21:44	Fall 1: 4. POD nach Ileostomarückverlagerung, starke Abwehrspannung	Complete														Incomplete		Incomplete						Incomplete		Nicht ausgewählt	Nicht ausgewählt	Nicht ausgewählt	Nicht ausgewählt	Nicht ausgewählt	Nicht ausgewählt	Nicht ausgewählt	Nicht ausgewählt	Nicht ausgewählt	Nicht ausgewählt	Nicht ausgewählt	Nicht ausgewählt	Nicht ausgewählt	Nicht ausgewählt	Nicht ausgewählt	Nicht ausgewählt	Incomplete
46		2021-12-20 20:39:53	Fall 6: 7. POD nach Whipple, blutige Drainage, Bauchschmerzen	Complete														Incomplete		Incomplete						Incomplete		Nicht ausgewählt	Nicht ausgewählt	Nicht ausgewählt	Nicht ausgewählt	Nicht ausgewählt	Nicht ausgewählt	Nicht ausgewählt	Nicht ausgewählt	Nicht ausgewählt	Nicht ausgewählt	Nicht ausgewählt	Nicht ausgewählt	Nicht ausgewählt	Nicht ausgewählt	Nicht ausgewählt	Nicht ausgewählt	Incomplete
47		2021-12-30 07:28:34	Fall 1: 4. POD nach Ileostomarückverlagerung, starke Abwehrspannung	Complete	2021-12-30 07:28:51		Ja	Ich bin Student/in			20-25 Jahre	(angehende(r)) MedizinerIn	PJ-ler/in					Complete	2021-12-30 07:28:56	Complete						Incomplete		Nicht ausgewählt	Nicht ausgewählt	Nicht ausgewählt	Nicht ausgewählt	Nicht ausgewählt	Nicht ausgewählt	Nicht ausgewählt	Nicht ausgewählt	Nicht ausgewählt	Nicht ausgewählt	Nicht ausgewählt	Nicht ausgewählt	Nicht ausgewählt	Nicht ausgewählt	Nicht ausgewählt	Nicht ausgewählt	Incomplete
48		2021-12-30 07:29:29	Fall 1: 4. POD nach Ileostomarückverlagerung, starke Abwehrspannung	Complete	2021-12-30 07:29:43		Ja	Ich bin Student/in			20-25 Jahre	(angehende(r)) MedizinerIn	PJ-ler/in					Complete	2021-12-30 07:29:47	Complete						Incomplete		Nicht ausgewählt	Nicht ausgewählt	Nicht ausgewählt	Nicht ausgewählt	Nicht ausgewählt	Nicht ausgewählt	Nicht ausgewählt	Nicht ausgewählt	Nicht ausgewählt	Nicht ausgewählt	Nicht ausgewählt	Nicht ausgewählt	Nicht ausgewählt	Nicht ausgewählt	Nicht ausgewählt	Nicht ausgewählt	Incomplete
49		2021-12-30 07:30:34	Fall 1: 4. POD nach Ileostomarückverlagerung, starke Abwehrspannung	Complete	2021-12-30 07:30:51		Ja	Ich bin Student/in			20-25 Jahre	(angehende(r)) MedizinerIn	PJ-ler/in					Complete	2021-12-30 07:30:54	Complete	2021-12-30 07:31:24	Nein	Gastrointestinales Spektrum	Infektkomplikation		Complete	2021-12-30 07:31:47	Ausgewählt	Nicht ausgewählt	Nicht ausgewählt	Nicht ausgewählt	Nicht ausgewählt	Nicht ausgewählt	Ausgewählt	Nicht ausgewählt	Nicht ausgewählt	Ausgewählt	Nicht ausgewählt	Nicht ausgewählt	Nicht ausgewählt	Nicht ausgewählt	Nicht ausgewählt	Nicht ausgewählt	Complete	2021-12-30 07:31:57	KU+A (Umfang: vollständige klinische Untersuchung mit DRU nach Ermessen)
50		2021-12-30 07:38:03	Fall 2: 4. POD nach Hemikolektomie links, Hemiparese	Complete														Incomplete		Incomplete						Incomplete		Nicht ausgewählt	Nicht ausgewählt	Nicht ausgewählt	Nicht ausgewählt	Nicht ausgewählt	Nicht ausgewählt	Nicht ausgewählt	Nicht ausgewählt	Nicht ausgewählt	Nicht ausgewählt	Nicht ausgewählt	Nicht ausgewählt	Nicht ausgewählt	Nicht ausgewählt	Nicht ausgewählt	Nicht ausgewählt	Incomplete
51		2021-12-30 07:42:18	Fall 3: 4. POD nach distaler Pankreatektomie, trübe Drainage und steigende Infektparameter	Complete														Incomplete		Incomplete						Incomplete		Nicht ausgewählt	Nicht ausgewählt	Nicht ausgewählt	Nicht ausgewählt	Nicht ausgewählt	Nicht ausgewählt	Nicht ausgewählt	Nicht ausgewählt	Nicht ausgewählt	Nicht ausgewählt	Nicht ausgewählt	Nicht ausgewählt	Nicht ausgewählt	Nicht ausgewählt	Nicht ausgewählt	Nicht ausgewählt	Incomplete
52		2021-12-30 07:47:25	Fall 4: 2. POD nach Diskontinuitätshemikolektomie, Bauchschmerzen und Übelkeit	Complete														Incomplete		Incomplete						Incomplete		Nicht ausgewählt	Nicht ausgewählt	Nicht ausgewählt	Nicht ausgewählt	Nicht ausgewählt	Nicht ausgewählt	Nicht ausgewählt	Nicht ausgewählt	Nicht ausgewählt	Nicht ausgewählt	Nicht ausgewählt	Nicht ausgewählt	Nicht ausgewählt	Nicht ausgewählt	Nicht ausgewählt	Nicht ausgewählt	Incomplete
53		2021-12-30 07:51:35	Fall 5: 14. POD nach Rektumexstirpation, steigende Infektparameter	Complete														Incomplete		Incomplete						Incomplete		Nicht ausgewählt	Nicht ausgewählt	Nicht ausgewählt	Nicht ausgewählt	Nicht ausgewählt	Nicht ausgewählt	Nicht ausgewählt	Nicht ausgewählt	Nicht ausgewählt	Nicht ausgewählt	Nicht ausgewählt	Nicht ausgewählt	Nicht ausgewählt	Nicht ausgewählt	Nicht ausgewählt	Nicht ausgewählt	Incomplete
54		2021-12-30 07:56:39	Fall 6: 7. POD nach Whipple, blutige Drainage, Bauchschmerzen	Complete														Incomplete		Incomplete						Incomplete		Nicht ausgewählt	Nicht ausgewählt	Nicht ausgewählt	Nicht ausgewählt	Nicht ausgewählt	Nicht ausgewählt	Nicht ausgewählt	Nicht ausgewählt	Nicht ausgewählt	Nicht ausgewählt	Nicht ausgewählt	Nicht ausgewählt	Nicht ausgewählt	Nicht ausgewählt	Nicht ausgewählt	Nicht ausgewählt	Incomplete
55		2022-01-03 08:22:12	Fall 6: 7. POD nach Whipple, blutige Drainage, Bauchschmerzen	Complete														Incomplete		Incomplete						Incomplete		Nicht ausgewählt	Nicht ausgewählt	Nicht ausgewählt	Nicht ausgewählt	Nicht ausgewählt	Nicht ausgewählt	Nicht ausgewählt	Nicht ausgewählt	Nicht ausgewählt	Nicht ausgewählt	Nicht ausgewählt	Nicht ausgewählt	Nicht ausgewählt	Nicht ausgewählt	Nicht ausgewählt	Nicht ausgewählt	Incomplete
56		2022-01-03 08:22:23	Fall 1: 4. POD nach Ileostomarückverlagerung, starke Abwehrspannung	Complete														Incomplete		Incomplete						Incomplete		Nicht ausgewählt	Nicht ausgewählt	Nicht ausgewählt	Nicht ausgewählt	Nicht ausgewählt	Nicht ausgewählt	Nicht ausgewählt	Nicht ausgewählt	Nicht ausgewählt	Nicht ausgewählt	Nicht ausgewählt	Nicht ausgewählt	Nicht ausgewählt	Nicht ausgewählt	Nicht ausgewählt	Nicht ausgewählt	Incomplete
57		2022-01-03 08:23:22	Fall 1: 4. POD nach Ileostomarückverlagerung, starke Abwehrspannung	Complete														Incomplete		Incomplete						Incomplete		Nicht ausgewählt	Nicht ausgewählt	Nicht ausgewählt	Nicht ausgewählt	Nicht ausgewählt	Nicht ausgewählt	Nicht ausgewählt	Nicht ausgewählt	Nicht ausgewählt	Nicht ausgewählt	Nicht ausgewählt	Nicht ausgewählt	Nicht ausgewählt	Nicht ausgewählt	Nicht ausgewählt	Nicht ausgewählt	Incomplete
58		2022-01-03 09:03:39	Fall 1: 4. POD nach Ileostomarückverlagerung, starke Abwehrspannung	Complete														Incomplete		Incomplete						Incomplete		Nicht ausgewählt	Nicht ausgewählt	Nicht ausgewählt	Nicht ausgewählt	Nicht ausgewählt	Nicht ausgewählt	Nicht ausgewählt	Nicht ausgewählt	Nicht ausgewählt	Nicht ausgewählt	Nicht ausgewählt	Nicht ausgewählt	Nicht ausgewählt	Nicht ausgewählt	Nicht ausgewählt	Nicht ausgewählt	Incomplete
59		2022-01-03 09:30:48	Fall 1: 4. POD nach Ileostomarückverlagerung, starke Abwehrspannung	Complete														Incomplete		Incomplete						Incomplete		Nicht ausgewählt	Nicht ausgewählt	Nicht ausgewählt	Nicht ausgewählt	Nicht ausgewählt	Nicht ausgewählt	Nicht ausgewählt	Nicht ausgewählt	Nicht ausgewählt	Nicht ausgewählt	Nicht ausgewählt	Nicht ausgewählt	Nicht ausgewählt	Nicht ausgewählt	Nicht ausgewählt	Nicht ausgewählt	Incomplete
60		2022-01-03 09:31:08	Fall 4: 2. POD nach Diskontinuitätshemikolektomie, Bauchschmerzen und Übelkeit	Complete														Incomplete		Incomplete						Incomplete		Nicht ausgewählt	Nicht ausgewählt	Nicht ausgewählt	Nicht ausgewählt	Nicht ausgewählt	Nicht ausgewählt	Nicht ausgewählt	Nicht ausgewählt	Nicht ausgewählt	Nicht ausgewählt	Nicht ausgewählt	Nicht ausgewählt	Nicht ausgewählt	Nicht ausgewählt	Nicht ausgewählt	Nicht ausgewählt	Incomplete
61		2022-01-03 10:36:53	Fall 1: 4. POD nach Ileostomarückverlagerung, starke Abwehrspannung	Complete														Incomplete		Incomplete						Incomplete		Nicht ausgewählt	Nicht ausgewählt	Nicht ausgewählt	Nicht ausgewählt	Nicht ausgewählt	Nicht ausgewählt	Nicht ausgewählt	Nicht ausgewählt	Nicht ausgewählt	Nicht ausgewählt	Nicht ausgewählt	Nicht ausgewählt	Nicht ausgewählt	Nicht ausgewählt	Nicht ausgewählt	Nicht ausgewählt	Incomplete
62		2022-01-03 10:56:58	Fall 1: 4. POD nach Ileostomarückverlagerung, starke Abwehrspannung	Complete														Incomplete		Incomplete						Incomplete		Nicht ausgewählt	Nicht ausgewählt	Nicht ausgewählt	Nicht ausgewählt	Nicht ausgewählt	Nicht ausgewählt	Nicht ausgewählt	Nicht ausgewählt	Nicht ausgewählt	Nicht ausgewählt	Nicht ausgewählt	Nicht ausgewählt	Nicht ausgewählt	Nicht ausgewählt	Nicht ausgewählt	Nicht ausgewählt	Incomplete
63		2022-01-03 11:01:08	Fall 5: 14. POD nach Rektumexstirpation, steigende Infektparameter	Complete														Incomplete		Incomplete						Incomplete		Nicht ausgewählt	Nicht ausgewählt	Nicht ausgewählt	Nicht ausgewählt	Nicht ausgewählt	Nicht ausgewählt	Nicht ausgewählt	Nicht ausgewählt	Nicht ausgewählt	Nicht ausgewählt	Nicht ausgewählt	Nicht ausgewählt	Nicht ausgewählt	Nicht ausgewählt	Nicht ausgewählt	Nicht ausgewählt	Incomplete
64		2022-01-03 11:01:20	Fall 1: 4. POD nach Ileostomarückverlagerung, starke Abwehrspannung	Complete														Incomplete		Incomplete						Incomplete		Nicht ausgewählt	Nicht ausgewählt	Nicht ausgewählt	Nicht ausgewählt	Nicht ausgewählt	Nicht ausgewählt	Nicht ausgewählt	Nicht ausgewählt	Nicht ausgewählt	Nicht ausgewählt	Nicht ausgewählt	Nicht ausgewählt	Nicht ausgewählt	Nicht ausgewählt	Nicht ausgewählt	Nicht ausgewählt	Incomplete
65		2022-01-03 11:01:40	Fall 2: 4. POD nach Hemikolektomie links, Hemiparese	Complete														Incomplete		Incomplete						Incomplete		Nicht ausgewählt	Nicht ausgewählt	Nicht ausgewählt	Nicht ausgewählt	Nicht ausgewählt	Nicht ausgewählt	Nicht ausgewählt	Nicht ausgewählt	Nicht ausgewählt	Nicht ausgewählt	Nicht ausgewählt	Nicht ausgewählt	Nicht ausgewählt	Nicht ausgewählt	Nicht ausgewählt	Nicht ausgewählt	Incomplete
66		2022-01-03 11:26:33	Fall 2: 4. POD nach Hemikolektomie links, Hemiparese	Complete														Incomplete		Incomplete						Incomplete		Nicht ausgewählt	Nicht ausgewählt	Nicht ausgewählt	Nicht ausgewählt	Nicht ausgewählt	Nicht ausgewählt	Nicht ausgewählt	Nicht ausgewählt	Nicht ausgewählt	Nicht ausgewählt	Nicht ausgewählt	Nicht ausgewählt	Nicht ausgewählt	Nicht ausgewählt	Nicht ausgewählt	Nicht ausgewählt	Incomplete
67		2022-01-03 11:27:30	Fall 1: 4. POD nach Ileostomarückverlagerung, starke Abwehrspannung	Complete														Incomplete		Incomplete						Incomplete		Nicht ausgewählt	Nicht ausgewählt	Nicht ausgewählt	Nicht ausgewählt	Nicht ausgewählt	Nicht ausgewählt	Nicht ausgewählt	Nicht ausgewählt	Nicht ausgewählt	Nicht ausgewählt	Nicht ausgewählt	Nicht ausgewählt	Nicht ausgewählt	Nicht ausgewählt	Nicht ausgewählt	Nicht ausgewählt	Incomplete
68		2022-01-03 12:42:57	Fall 1: 4. POD nach Ileostomarückverlagerung, starke Abwehrspannung	Complete														Incomplete		Incomplete						Incomplete		Nicht ausgewählt	Nicht ausgewählt	Nicht ausgewählt	Nicht ausgewählt	Nicht ausgewählt	Nicht ausgewählt	Nicht ausgewählt	Nicht ausgewählt	Nicht ausgewählt	Nicht ausgewählt	Nicht ausgewählt	Nicht ausgewählt	Nicht ausgewählt	Nicht ausgewählt	Nicht ausgewählt	Nicht ausgewählt	Incomplete
69		2022-01-03 12:43:34	Fall 6: 7. POD nach Whipple, blutige Drainage, Bauchschmerzen	Complete														Incomplete		Incomplete						Incomplete		Nicht ausgewählt	Nicht ausgewählt	Nicht ausgewählt	Nicht ausgewählt	Nicht ausgewählt	Nicht ausgewählt	Nicht ausgewählt	Nicht ausgewählt	Nicht ausgewählt	Nicht ausgewählt	Nicht ausgewählt	Nicht ausgewählt	Nicht ausgewählt	Nicht ausgewählt	Nicht ausgewählt	Nicht ausgewählt	Incomplete
70		2022-01-03 13:11:56	Fall 6: 7. POD nach Whipple, blutige Drainage, Bauchschmerzen	Complete														Incomplete		Incomplete						Incomplete		Nicht ausgewählt	Nicht ausgewählt	Nicht ausgewählt	Nicht ausgewählt	Nicht ausgewählt	Nicht ausgewählt	Nicht ausgewählt	Nicht ausgewählt	Nicht ausgewählt	Nicht ausgewählt	Nicht ausgewählt	Nicht ausgewählt	Nicht ausgewählt	Nicht ausgewählt	Nicht ausgewählt	Nicht ausgewählt	Incomplete
71		2022-01-03 13:12:40	Fall 1: 4. POD nach Ileostomarückverlagerung, starke Abwehrspannung	Complete														Incomplete		Incomplete						Incomplete		Nicht ausgewählt	Nicht ausgewählt	Nicht ausgewählt	Nicht ausgewählt	Nicht ausgewählt	Nicht ausgewählt	Nicht ausgewählt	Nicht ausgewählt	Nicht ausgewählt	Nicht ausgewählt	Nicht ausgewählt	Nicht ausgewählt	Nicht ausgewählt	Nicht ausgewählt	Nicht ausgewählt	Nicht ausgewählt	Incomplete
72		2022-01-03 13:14:10	Fall 1: 4. POD nach Ileostomarückverlagerung, starke Abwehrspannung	Complete														Incomplete		Incomplete						Incomplete		Nicht ausgewählt	Nicht ausgewählt	Nicht ausgewählt	Nicht ausgewählt	Nicht ausgewählt	Nicht ausgewählt	Nicht ausgewählt	Nicht ausgewählt	Nicht ausgewählt	Nicht ausgewählt	Nicht ausgewählt	Nicht ausgewählt	Nicht ausgewählt	Nicht ausgewählt	Nicht ausgewählt	Nicht ausgewählt	Incomplete
73		2022-01-03 13:17:03	Fall 6: 7. POD nach Whipple, blutige Drainage, Bauchschmerzen	Complete														Incomplete		Incomplete						Incomplete		Nicht ausgewählt	Nicht ausgewählt	Nicht ausgewählt	Nicht ausgewählt	Nicht ausgewählt	Nicht ausgewählt	Nicht ausgewählt	Nicht ausgewählt	Nicht ausgewählt	Nicht ausgewählt	Nicht ausgewählt	Nicht ausgewählt	Nicht ausgewählt	Nicht ausgewählt	Nicht ausgewählt	Nicht ausgewählt	Incomplete
74		2022-01-03 13:27:37	Fall 1: 4. POD nach Ileostomarückverlagerung, starke Abwehrspannung	Complete														Incomplete		Incomplete						Incomplete		Nicht ausgewählt	Nicht ausgewählt	Nicht ausgewählt	Nicht ausgewählt	Nicht ausgewählt	Nicht ausgewählt	Nicht ausgewählt	Nicht ausgewählt	Nicht ausgewählt	Nicht ausgewählt	Nicht ausgewählt	Nicht ausgewählt	Nicht ausgewählt	Nicht ausgewählt	Nicht ausgewählt	Nicht ausgewählt	Incomplete
75		2022-01-03 13:56:10	Fall 2: 4. POD nach Hemikolektomie links, Hemiparese	Complete														Incomplete		Incomplete						Incomplete		Nicht ausgewählt	Nicht ausgewählt	Nicht ausgewählt	Nicht ausgewählt	Nicht ausgewählt	Nicht ausgewählt	Nicht ausgewählt	Nicht ausgewählt	Nicht ausgewählt	Nicht ausgewählt	Nicht ausgewählt	Nicht ausgewählt	Nicht ausgewählt	Nicht ausgewählt	Nicht ausgewählt	Nicht ausgewählt	Incomplete
76		2022-01-03 13:56:38	Fall 1: 4. POD nach Ileostomarückverlagerung, starke Abwehrspannung	Complete														Incomplete		Incomplete						Incomplete		Nicht ausgewählt	Nicht ausgewählt	Nicht ausgewählt	Nicht ausgewählt	Nicht ausgewählt	Nicht ausgewählt	Nicht ausgewählt	Nicht ausgewählt	Nicht ausgewählt	Nicht ausgewählt	Nicht ausgewählt	Nicht ausgewählt	Nicht ausgewählt	Nicht ausgewählt	Nicht ausgewählt	Nicht ausgewählt	Incomplete
77		2022-01-03 14:03:16	Fall 1: 4. POD nach Ileostomarückverlagerung, starke Abwehrspannung	Complete														Incomplete		Incomplete						Incomplete		Nicht ausgewählt	Nicht ausgewählt	Nicht ausgewählt	Nicht ausgewählt	Nicht ausgewählt	Nicht ausgewählt	Nicht ausgewählt	Nicht ausgewählt	Nicht ausgewählt	Nicht ausgewählt	Nicht ausgewählt	Nicht ausgewählt	Nicht ausgewählt	Nicht ausgewählt	Nicht ausgewählt	Nicht ausgewählt	Incomplete
78		2022-01-03 14:05:06	Fall 1: 4. POD nach Ileostomarückverlagerung, starke Abwehrspannung	Complete														Incomplete		Incomplete						Incomplete		Nicht ausgewählt	Nicht ausgewählt	Nicht ausgewählt	Nicht ausgewählt	Nicht ausgewählt	Nicht ausgewählt	Nicht ausgewählt	Nicht ausgewählt	Nicht ausgewählt	Nicht ausgewählt	Nicht ausgewählt	Nicht ausgewählt	Nicht ausgewählt	Nicht ausgewählt	Nicht ausgewählt	Nicht ausgewählt	Incomplete
79		2022-01-03 14:11:45	Fall 3: 4. POD nach distaler Pankreatektomie, trübe Drainage und steigende Infektparameter	Complete														Incomplete		Incomplete						Incomplete		Nicht ausgewählt	Nicht ausgewählt	Nicht ausgewählt	Nicht ausgewählt	Nicht ausgewählt	Nicht ausgewählt	Nicht ausgewählt	Nicht ausgewählt	Nicht ausgewählt	Nicht ausgewählt	Nicht ausgewählt	Nicht ausgewählt	Nicht ausgewählt	Nicht ausgewählt	Nicht ausgewählt	Nicht ausgewählt	Incomplete
80		2022-01-03 14:29:55	Fall 2: 4. POD nach Hemikolektomie links, Hemiparese	Complete														Incomplete		Incomplete						Incomplete		Nicht ausgewählt	Nicht ausgewählt	Nicht ausgewählt	Nicht ausgewählt	Nicht ausgewählt	Nicht ausgewählt	Nicht ausgewählt	Nicht ausgewählt	Nicht ausgewählt	Nicht ausgewählt	Nicht ausgewählt	Nicht ausgewählt	Nicht ausgewählt	Nicht ausgewählt	Nicht ausgewählt	Nicht ausgewählt	Incomplete
81		2022-01-03 14:30:20	Fall 2: 4. POD nach Hemikolektomie links, Hemiparese	Complete														Incomplete		Incomplete						Incomplete		Nicht ausgewählt	Nicht ausgewählt	Nicht ausgewählt	Nicht ausgewählt	Nicht ausgewählt	Nicht ausgewählt	Nicht ausgewählt	Nicht ausgewählt	Nicht ausgewählt	Nicht ausgewählt	Nicht ausgewählt	Nicht ausgewählt	Nicht ausgewählt	Nicht ausgewählt	Nicht ausgewählt	Nicht ausgewählt	Incomplete
82		2022-01-03 14:30:34	Fall 1: 4. POD nach Ileostomarückverlagerung, starke Abwehrspannung	Complete														Incomplete		Incomplete						Incomplete		Nicht ausgewählt	Nicht ausgewählt	Nicht ausgewählt	Nicht ausgewählt	Nicht ausgewählt	Nicht ausgewählt	Nicht ausgewählt	Nicht ausgewählt	Nicht ausgewählt	Nicht ausgewählt	Nicht ausgewählt	Nicht ausgewählt	Nicht ausgewählt	Nicht ausgewählt	Nicht ausgewählt	Nicht ausgewählt	Incomplete
83		2022-01-03 14:44:46	Fall 3: 4. POD nach distaler Pankreatektomie, trübe Drainage und steigende Infektparameter	Complete														Incomplete		Incomplete						Incomplete		Nicht ausgewählt	Nicht ausgewählt	Nicht ausgewählt	Nicht ausgewählt	Nicht ausgewählt	Nicht ausgewählt	Nicht ausgewählt	Nicht ausgewählt	Nicht ausgewählt	Nicht ausgewählt	Nicht ausgewählt	Nicht ausgewählt	Nicht ausgewählt	Nicht ausgewählt	Nicht ausgewählt	Nicht ausgewählt	Incomplete
84		2022-01-03 15:18:46	Fall 3: 4. POD nach distaler Pankreatektomie, trübe Drainage und steigende Infektparameter	Complete														Incomplete		Incomplete						Incomplete		Nicht ausgewählt	Nicht ausgewählt	Nicht ausgewählt	Nicht ausgewählt	Nicht ausgewählt	Nicht ausgewählt	Nicht ausgewählt	Nicht ausgewählt	Nicht ausgewählt	Nicht ausgewählt	Nicht ausgewählt	Nicht ausgewählt	Nicht ausgewählt	Nicht ausgewählt	Nicht ausgewählt	Nicht ausgewählt	Incomplete
85		2022-01-03 16:25:47	Fall 6: 7. POD nach Whipple, blutige Drainage, Bauchschmerzen	Complete														Incomplete		Incomplete						Incomplete		Nicht ausgewählt	Nicht ausgewählt	Nicht ausgewählt	Nicht ausgewählt	Nicht ausgewählt	Nicht ausgewählt	Nicht ausgewählt	Nicht ausgewählt	Nicht ausgewählt	Nicht ausgewählt	Nicht ausgewählt	Nicht ausgewählt	Nicht ausgewählt	Nicht ausgewählt	Nicht ausgewählt	Nicht ausgewählt	Incomplete
86		2022-01-03 16:51:57	Fall 2: 4. POD nach Hemikolektomie links, Hemiparese	Complete														Incomplete		Incomplete						Incomplete		Nicht ausgewählt	Nicht ausgewählt	Nicht ausgewählt	Nicht ausgewählt	Nicht ausgewählt	Nicht ausgewählt	Nicht ausgewählt	Nicht ausgewählt	Nicht ausgewählt	Nicht ausgewählt	Nicht ausgewählt	Nicht ausgewählt	Nicht ausgewählt	Nicht ausgewählt	Nicht ausgewählt	Nicht ausgewählt	Incomplete
87		2022-01-03 17:21:11	Fall 1: 4. POD nach Ileostomarückverlagerung, starke Abwehrspannung	Complete														Incomplete		Incomplete						Incomplete		Nicht ausgewählt	Nicht ausgewählt	Nicht ausgewählt	Nicht ausgewählt	Nicht ausgewählt	Nicht ausgewählt	Nicht ausgewählt	Nicht ausgewählt	Nicht ausgewählt	Nicht ausgewählt	Nicht ausgewählt	Nicht ausgewählt	Nicht ausgewählt	Nicht ausgewählt	Nicht ausgewählt	Nicht ausgewählt	Incomplete
88		2022-01-03 17:21:56	Fall 5: 14. POD nach Rektumexstirpation, steigende Infektparameter	Complete														Incomplete		Incomplete						Incomplete		Nicht ausgewählt	Nicht ausgewählt	Nicht ausgewählt	Nicht ausgewählt	Nicht ausgewählt	Nicht ausgewählt	Nicht ausgewählt	Nicht ausgewählt	Nicht ausgewählt	Nicht ausgewählt	Nicht ausgewählt	Nicht ausgewählt	Nicht ausgewählt	Nicht ausgewählt	Nicht ausgewählt	Nicht ausgewählt	Incomplete
89		2022-01-03 17:22:46	Fall 2: 4. POD nach Hemikolektomie links, Hemiparese	Complete														Incomplete		Incomplete						Incomplete		Nicht ausgewählt	Nicht ausgewählt	Nicht ausgewählt	Nicht ausgewählt	Nicht ausgewählt	Nicht ausgewählt	Nicht ausgewählt	Nicht ausgewählt	Nicht ausgewählt	Nicht ausgewählt	Nicht ausgewählt	Nicht ausgewählt	Nicht ausgewählt	Nicht ausgewählt	Nicht ausgewählt	Nicht ausgewählt	Incomplete
90		2022-01-03 18:08:29	Fall 1: 4. POD nach Ileostomarückverlagerung, starke Abwehrspannung	Complete														Incomplete		Incomplete						Incomplete		Nicht ausgewählt	Nicht ausgewählt	Nicht ausgewählt	Nicht ausgewählt	Nicht ausgewählt	Nicht ausgewählt	Nicht ausgewählt	Nicht ausgewählt	Nicht ausgewählt	Nicht ausgewählt	Nicht ausgewählt	Nicht ausgewählt	Nicht ausgewählt	Nicht ausgewählt	Nicht ausgewählt	Nicht ausgewählt	Incomplete
91		2022-01-03 18:26:40	Fall 6: 7. POD nach Whipple, blutige Drainage, Bauchschmerzen	Complete														Incomplete		Incomplete						Incomplete		Nicht ausgewählt	Nicht ausgewählt	Nicht ausgewählt	Nicht ausgewählt	Nicht ausgewählt	Nicht ausgewählt	Nicht ausgewählt	Nicht ausgewählt	Nicht ausgewählt	Nicht ausgewählt	Nicht ausgewählt	Nicht ausgewählt	Nicht ausgewählt	Nicht ausgewählt	Nicht ausgewählt	Nicht ausgewählt	Incomplete
92		2022-01-03 18:27:03	Fall 6: 7. POD nach Whipple, blutige Drainage, Bauchschmerzen	Complete														Incomplete		Incomplete						Incomplete		Nicht ausgewählt	Nicht ausgewählt	Nicht ausgewählt	Nicht ausgewählt	Nicht ausgewählt	Nicht ausgewählt	Nicht ausgewählt	Nicht ausgewählt	Nicht ausgewählt	Nicht ausgewählt	Nicht ausgewählt	Nicht ausgewählt	Nicht ausgewählt	Nicht ausgewählt	Nicht ausgewählt	Nicht ausgewählt	Incomplete
93		2022-01-03 18:27:38	Fall 3: 4. POD nach distaler Pankreatektomie, trübe Drainage und steigende Infektparameter	Complete														Incomplete		Incomplete						Incomplete		Nicht ausgewählt	Nicht ausgewählt	Nicht ausgewählt	Nicht ausgewählt	Nicht ausgewählt	Nicht ausgewählt	Nicht ausgewählt	Nicht ausgewählt	Nicht ausgewählt	Nicht ausgewählt	Nicht ausgewählt	Nicht ausgewählt	Nicht ausgewählt	Nicht ausgewählt	Nicht ausgewählt	Nicht ausgewählt	Incomplete
94		2022-01-03 18:28:10	Fall 3: 4. POD nach distaler Pankreatektomie, trübe Drainage und steigende Infektparameter	Complete														Incomplete		Incomplete						Incomplete		Nicht ausgewählt	Nicht ausgewählt	Nicht ausgewählt	Nicht ausgewählt	Nicht ausgewählt	Nicht ausgewählt	Nicht ausgewählt	Nicht ausgewählt	Nicht ausgewählt	Nicht ausgewählt	Nicht ausgewählt	Nicht ausgewählt	Nicht ausgewählt	Nicht ausgewählt	Nicht ausgewählt	Nicht ausgewählt	Incomplete
95		2022-01-03 19:39:39	Fall 1: 4. POD nach Ileostomarückverlagerung, starke Abwehrspannung	Complete														Incomplete		Incomplete						Incomplete		Nicht ausgewählt	Nicht ausgewählt	Nicht ausgewählt	Nicht ausgewählt	Nicht ausgewählt	Nicht ausgewählt	Nicht ausgewählt	Nicht ausgewählt	Nicht ausgewählt	Nicht ausgewählt	Nicht ausgewählt	Nicht ausgewählt	Nicht ausgewählt	Nicht ausgewählt	Nicht ausgewählt	Nicht ausgewählt	Incomplete
96		2022-01-03 19:56:25	Fall 2: 4. POD nach Hemikolektomie links, Hemiparese	Complete														Incomplete		Incomplete						Incomplete		Nicht ausgewählt	Nicht ausgewählt	Nicht ausgewählt	Nicht ausgewählt	Nicht ausgewählt	Nicht ausgewählt	Nicht ausgewählt	Nicht ausgewählt	Nicht ausgewählt	Nicht ausgewählt	Nicht ausgewählt	Nicht ausgewählt	Nicht ausgewählt	Nicht ausgewählt	Nicht ausgewählt	Nicht ausgewählt	Incomplete
97		2022-01-03 20:00:02	Fall 6: 7. POD nach Whipple, blutige Drainage, Bauchschmerzen	Complete														Incomplete		Incomplete						Incomplete		Nicht ausgewählt	Nicht ausgewählt	Nicht ausgewählt	Nicht ausgewählt	Nicht ausgewählt	Nicht ausgewählt	Nicht ausgewählt	Nicht ausgewählt	Nicht ausgewählt	Nicht ausgewählt	Nicht ausgewählt	Nicht ausgewählt	Nicht ausgewählt	Nicht ausgewählt	Nicht ausgewählt	Nicht ausgewählt	Incomplete
98		2022-01-03 21:25:50	Fall 6: 7. POD nach Whipple, blutige Drainage, Bauchschmerzen	Complete														Incomplete		Incomplete						Incomplete		Nicht ausgewählt	Nicht ausgewählt	Nicht ausgewählt	Nicht ausgewählt	Nicht ausgewählt	Nicht ausgewählt	Nicht ausgewählt	Nicht ausgewählt	Nicht ausgewählt	Nicht ausgewählt	Nicht ausgewählt	Nicht ausgewählt	Nicht ausgewählt	Nicht ausgewählt	Nicht ausgewählt	Nicht ausgewählt	Incomplete
99		2022-01-04 07:36:50	Fall 2: 4. POD nach Hemikolektomie links, Hemiparese	Complete														Incomplete		Incomplete						Incomplete		Nicht ausgewählt	Nicht ausgewählt	Nicht ausgewählt	Nicht ausgewählt	Nicht ausgewählt	Nicht ausgewählt	Nicht ausgewählt	Nicht ausgewählt	Nicht ausgewählt	Nicht ausgewählt	Nicht ausgewählt	Nicht ausgewählt	Nicht ausgewählt	Nicht ausgewählt	Nicht ausgewählt	Nicht ausgewählt	Incomplete
100		2022-01-04 09:12:20	Fall 1: 4. POD nach Ileostomarückverlagerung, starke Abwehrspannung	Complete														Incomplete		Incomplete						Incomplete		Nicht ausgewählt	Nicht ausgewählt	Nicht ausgewählt	Nicht ausgewählt	Nicht ausgewählt	Nicht ausgewählt	Nicht ausgewählt	Nicht ausgewählt	Nicht ausgewählt	Nicht ausgewählt	Nicht ausgewählt	Nicht ausgewählt	Nicht ausgewählt	Nicht ausgewählt	Nicht ausgewählt	Nicht ausgewählt	Incomplete
101		2022-01-04 09:13:04	Fall 1: 4. POD nach Ileostomarückverlagerung, starke Abwehrspannung	Complete														Incomplete		Incomplete						Incomplete		Nicht ausgewählt	Nicht ausgewählt	Nicht ausgewählt	Nicht ausgewählt	Nicht ausgewählt	Nicht ausgewählt	Nicht ausgewählt	Nicht ausgewählt	Nicht ausgewählt	Nicht ausgewählt	Nicht ausgewählt	Nicht ausgewählt	Nicht ausgewählt	Nicht ausgewählt	Nicht ausgewählt	Nicht ausgewählt	Incomplete
102		2022-01-04 09:21:34	Fall 1: 4. POD nach Ileostomarückverlagerung, starke Abwehrspannung	Complete														Incomplete		Incomplete						Incomplete		Nicht ausgewählt	Nicht ausgewählt	Nicht ausgewählt	Nicht ausgewählt	Nicht ausgewählt	Nicht ausgewählt	Nicht ausgewählt	Nicht ausgewählt	Nicht ausgewählt	Nicht ausgewählt	Nicht ausgewählt	Nicht ausgewählt	Nicht ausgewählt	Nicht ausgewählt	Nicht ausgewählt	Nicht ausgewählt	Incomplete
103		2022-01-04 09:58:31	Fall 3: 4. POD nach distaler Pankreatektomie, trübe Drainage und steigende Infektparameter	Complete														Incomplete		Incomplete						Incomplete		Nicht ausgewählt	Nicht ausgewählt	Nicht ausgewählt	Nicht ausgewählt	Nicht ausgewählt	Nicht ausgewählt	Nicht ausgewählt	Nicht ausgewählt	Nicht ausgewählt	Nicht ausgewählt	Nicht ausgewählt	Nicht ausgewählt	Nicht ausgewählt	Nicht ausgewählt	Nicht ausgewählt	Nicht ausgewählt	Incomplete
104		2022-01-04 12:17:57	Fall 6: 7. POD nach Whipple, blutige Drainage, Bauchschmerzen	Complete														Incomplete		Incomplete						Incomplete		Nicht ausgewählt	Nicht ausgewählt	Nicht ausgewählt	Nicht ausgewählt	Nicht ausgewählt	Nicht ausgewählt	Nicht ausgewählt	Nicht ausgewählt	Nicht ausgewählt	Nicht ausgewählt	Nicht ausgewählt	Nicht ausgewählt	Nicht ausgewählt	Nicht ausgewählt	Nicht ausgewählt	Nicht ausgewählt	Incomplete
105		2022-01-04 15:55:27	Fall 3: 4. POD nach distaler Pankreatektomie, trübe Drainage und steigende Infektparameter	Complete														Incomplete		Incomplete						Incomplete		Nicht ausgewählt	Nicht ausgewählt	Nicht ausgewählt	Nicht ausgewählt	Nicht ausgewählt	Nicht ausgewählt	Nicht ausgewählt	Nicht ausgewählt	Nicht ausgewählt	Nicht ausgewählt	Nicht ausgewählt	Nicht ausgewählt	Nicht ausgewählt	Nicht ausgewählt	Nicht ausgewählt	Nicht ausgewählt	Incomplete
106		2022-01-04 15:55:50	Fall 1: 4. POD nach Ileostomarückverlagerung, starke Abwehrspannung	Complete														Incomplete		Incomplete						Incomplete		Nicht ausgewählt	Nicht ausgewählt	Nicht ausgewählt	Nicht ausgewählt	Nicht ausgewählt	Nicht ausgewählt	Nicht ausgewählt	Nicht ausgewählt	Nicht ausgewählt	Nicht ausgewählt	Nicht ausgewählt	Nicht ausgewählt	Nicht ausgewählt	Nicht ausgewählt	Nicht ausgewählt	Nicht ausgewählt	Incomplete
107		2022-01-04 15:57:07	Fall 5: 14. POD nach Rektumexstirpation, steigende Infektparameter	Complete														Incomplete		Incomplete						Incomplete		Nicht ausgewählt	Nicht ausgewählt	Nicht ausgewählt	Nicht ausgewählt	Nicht ausgewählt	Nicht ausgewählt	Nicht ausgewählt	Nicht ausgewählt	Nicht ausgewählt	Nicht ausgewählt	Nicht ausgewählt	Nicht ausgewählt	Nicht ausgewählt	Nicht ausgewählt	Nicht ausgewählt	Nicht ausgewählt	Incomplete
108		2022-01-04 17:00:39	Fall 2: 4. POD nach Hemikolektomie links, Hemiparese	Complete														Incomplete		Incomplete						Incomplete		Nicht ausgewählt	Nicht ausgewählt	Nicht ausgewählt	Nicht ausgewählt	Nicht ausgewählt	Nicht ausgewählt	Nicht ausgewählt	Nicht ausgewählt	Nicht ausgewählt	Nicht ausgewählt	Nicht ausgewählt	Nicht ausgewählt	Nicht ausgewählt	Nicht ausgewählt	Nicht ausgewählt	Nicht ausgewählt	Incomplete
109		2022-01-04 17:52:46	Fall 1: 4. POD nach Ileostomarückverlagerung, starke Abwehrspannung	Complete														Incomplete		Incomplete						Incomplete		Nicht ausgewählt	Nicht ausgewählt	Nicht ausgewählt	Nicht ausgewählt	Nicht ausgewählt	Nicht ausgewählt	Nicht ausgewählt	Nicht ausgewählt	Nicht ausgewählt	Nicht ausgewählt	Nicht ausgewählt	Nicht ausgewählt	Nicht ausgewählt	Nicht ausgewählt	Nicht ausgewählt	Nicht ausgewählt	Incomplete
110		2022-01-04 17:53:18	Fall 1: 4. POD nach Ileostomarückverlagerung, starke Abwehrspannung	Complete														Incomplete		Incomplete						Incomplete		Nicht ausgewählt	Nicht ausgewählt	Nicht ausgewählt	Nicht ausgewählt	Nicht ausgewählt	Nicht ausgewählt	Nicht ausgewählt	Nicht ausgewählt	Nicht ausgewählt	Nicht ausgewählt	Nicht ausgewählt	Nicht ausgewählt	Nicht ausgewählt	Nicht ausgewählt	Nicht ausgewählt	Nicht ausgewählt	Incomplete
111		2022-01-04 17:53:25	Fall 1: 4. POD nach Ileostomarückverlagerung, starke Abwehrspannung	Complete														Incomplete		Incomplete						Incomplete		Nicht ausgewählt	Nicht ausgewählt	Nicht ausgewählt	Nicht ausgewählt	Nicht ausgewählt	Nicht ausgewählt	Nicht ausgewählt	Nicht ausgewählt	Nicht ausgewählt	Nicht ausgewählt	Nicht ausgewählt	Nicht ausgewählt	Nicht ausgewählt	Nicht ausgewählt	Nicht ausgewählt	Nicht ausgewählt	Incomplete
112		2022-01-04 17:53:49	Fall 1: 4. POD nach Ileostomarückverlagerung, starke Abwehrspannung	Complete														Incomplete		Incomplete						Incomplete		Nicht ausgewählt	Nicht ausgewählt	Nicht ausgewählt	Nicht ausgewählt	Nicht ausgewählt	Nicht ausgewählt	Nicht ausgewählt	Nicht ausgewählt	Nicht ausgewählt	Nicht ausgewählt	Nicht ausgewählt	Nicht ausgewählt	Nicht ausgewählt	Nicht ausgewählt	Nicht ausgewählt	Nicht ausgewählt	Incomplete
113		2022-01-04 18:19:02	Fall 3: 4. POD nach distaler Pankreatektomie, trübe Drainage und steigende Infektparameter	Complete														Incomplete		Incomplete						Incomplete		Nicht ausgewählt	Nicht ausgewählt	Nicht ausgewählt	Nicht ausgewählt	Nicht ausgewählt	Nicht ausgewählt	Nicht ausgewählt	Nicht ausgewählt	Nicht ausgewählt	Nicht ausgewählt	Nicht ausgewählt	Nicht ausgewählt	Nicht ausgewählt	Nicht ausgewählt	Nicht ausgewählt	Nicht ausgewählt	Incomplete
114		2022-01-04 19:24:54	Fall 1: 4. POD nach Ileostomarückverlagerung, starke Abwehrspannung	Complete														Incomplete		Incomplete						Incomplete		Nicht ausgewählt	Nicht ausgewählt	Nicht ausgewählt	Nicht ausgewählt	Nicht ausgewählt	Nicht ausgewählt	Nicht ausgewählt	Nicht ausgewählt	Nicht ausgewählt	Nicht ausgewählt	Nicht ausgewählt	Nicht ausgewählt	Nicht ausgewählt	Nicht ausgewählt	Nicht ausgewählt	Nicht ausgewählt	Incomplete
115		2022-01-04 19:25:34	Fall 6: 7. POD nach Whipple, blutige Drainage, Bauchschmerzen	Complete	2022-01-04 19:26:06		Ja	Ich bin Student/in			26-30 Jahre	(angehende(r)) MedizinerIn	PJ-ler/in					Complete	2022-01-04 19:26:25	Complete	2022-01-04 19:27:29	Ja	Gastrointestinales Spektrum	Infektkomplikation		Complete	2022-01-04 19:28:32	Ausgewählt	Nicht ausgewählt	Nicht ausgewählt	Ausgewählt	Nicht ausgewählt	Nicht ausgewählt	Ausgewählt	Nicht ausgewählt	Nicht ausgewählt	Nicht ausgewählt	Nicht ausgewählt	Nicht ausgewählt	Nicht ausgewählt	Nicht ausgewählt	Nicht ausgewählt	Nicht ausgewählt	Complete	2022-01-04 19:28:52	KU+A (Umfang: vollständige klinische Untersuchung mit DRU nach Ermessen)			Monitoring der Vitalparameter (Blutdruck, Puls, Sauerstoffsättigung)
116		2022-01-05 10:55:30	Fall 1: 4. POD nach Ileostomarückverlagerung, starke Abwehrspannung	Complete														Incomplete		Incomplete						Incomplete		Nicht ausgewählt	Nicht ausgewählt	Nicht ausgewählt	Nicht ausgewählt	Nicht ausgewählt	Nicht ausgewählt	Nicht ausgewählt	Nicht ausgewählt	Nicht ausgewählt	Nicht ausgewählt	Nicht ausgewählt	Nicht ausgewählt	Nicht ausgewählt	Nicht ausgewählt	Nicht ausgewählt	Nicht ausgewählt	Incomplete
117		2022-01-05 10:56:59	Fall 1: 4. POD nach Ileostomarückverlagerung, starke Abwehrspannung	Complete	2022-01-05 10:58:48		Ja	Uniklinikum in Deutschland	Dresden	50-100	41-45 Jahre	Weiteres Klinikpersonal mit Patientenkontakt					0-5 Jahre	Complete	2022-01-05 10:59:08	Complete						Incomplete		Nicht ausgewählt	Nicht ausgewählt	Nicht ausgewählt	Nicht ausgewählt	Nicht ausgewählt	Nicht ausgewählt	Nicht ausgewählt	Nicht ausgewählt	Nicht ausgewählt	Nicht ausgewählt	Nicht ausgewählt	Nicht ausgewählt	Nicht ausgewählt	Nicht ausgewählt	Nicht ausgewählt	Nicht ausgewählt	Incomplete
118		2022-01-05 16:44:49	Fall 3: 4. POD nach distaler Pankreatektomie, trübe Drainage und steigende Infektparameter	Complete														Incomplete		Incomplete						Incomplete		Nicht ausgewählt	Nicht ausgewählt	Nicht ausgewählt	Nicht ausgewählt	Nicht ausgewählt	Nicht ausgewählt	Nicht ausgewählt	Nicht ausgewählt	Nicht ausgewählt	Nicht ausgewählt	Nicht ausgewählt	Nicht ausgewählt	Nicht ausgewählt	Nicht ausgewählt	Nicht ausgewählt	Nicht ausgewählt	Incomplete
119		2022-01-05 16:45:17	Fall 6: 7. POD nach Whipple, blutige Drainage, Bauchschmerzen	Complete														Incomplete		Incomplete						Incomplete		Nicht ausgewählt	Nicht ausgewählt	Nicht ausgewählt	Nicht ausgewählt	Nicht ausgewählt	Nicht ausgewählt	Nicht ausgewählt	Nicht ausgewählt	Nicht ausgewählt	Nicht ausgewählt	Nicht ausgewählt	Nicht ausgewählt	Nicht ausgewählt	Nicht ausgewählt	Nicht ausgewählt	Nicht ausgewählt	Incomplete
120		2022-01-05 17:43:58	Fall 6: 7. POD nach Whipple, blutige Drainage, Bauchschmerzen	Complete	2022-01-05 17:46:36		Ja	Ich bin Student/in			20-25 Jahre	(angehende(r)) MedizinerIn	StudentIn					Complete	2022-01-05 17:47:01	Complete	2022-01-05 17:48:44	Ja	Gastrointestinales Spektrum			Complete	2022-01-05 17:54:11	Nicht ausgewählt	Nicht ausgewählt	Nicht ausgewählt	Nicht ausgewählt	Nicht ausgewählt	Nicht ausgewählt	Ausgewählt	Ausgewählt	Nicht ausgewählt	Nicht ausgewählt	Nicht ausgewählt	Nicht ausgewählt	Nicht ausgewählt	Nicht ausgewählt	Nicht ausgewählt	Ausgewählt	Complete	2022-01-05 17:55:46
121		2022-01-05 18:04:50	Fall 2: 4. POD nach Hemikolektomie links, Hemiparese	Complete														Incomplete		Incomplete						Incomplete		Nicht ausgewählt	Nicht ausgewählt	Nicht ausgewählt	Nicht ausgewählt	Nicht ausgewählt	Nicht ausgewählt	Nicht ausgewählt	Nicht ausgewählt	Nicht ausgewählt	Nicht ausgewählt	Nicht ausgewählt	Nicht ausgewählt	Nicht ausgewählt	Nicht ausgewählt	Nicht ausgewählt	Nicht ausgewählt	Incomplete
122		2022-01-05 18:15:35	Fall 2: 4. POD nach Hemikolektomie links, Hemiparese	Complete	2022-01-05 18:15:52		Ja	Ich bin Student/in			20-25 Jahre	(angehende(r)) MedizinerIn	StudentIn					Complete	2022-01-05 18:15:55	Complete	2022-01-05 18:16:09	Ja	Gastrointestinales Spektrum			Complete	2022-01-05 18:17:00	Nicht ausgewählt	Nicht ausgewählt	Nicht ausgewählt	Ausgewählt	Nicht ausgewählt	Nicht ausgewählt	Ausgewählt	Nicht ausgewählt	Nicht ausgewählt	Ausgewählt	Nicht ausgewählt	Nicht ausgewählt	Nicht ausgewählt	Nicht ausgewählt	Nicht ausgewählt	Nicht ausgewählt	Complete	2022-01-05 18:17:06				Monitoring der Vitalparameter (Blutdruck, Puls, Sauerstoffsättigung)
123		2022-01-05 21:12:13	Fall 1: 4. POD nach Ileostomarückverlagerung, starke Abwehrspannung	Complete	2022-01-05 21:13:13		Ja	Ich bin Student/in			26-30 Jahre	(angehende(r)) MedizinerIn	StudentIn					Complete	2022-01-05 21:13:34	Complete	2022-01-05 21:15:42	Ja	Gastrointestinales Spektrum	Infektkomplikation		Complete	2022-01-05 21:18:03	Nicht ausgewählt	Nicht ausgewählt	Nicht ausgewählt	Ausgewählt	Nicht ausgewählt	Nicht ausgewählt	Ausgewählt	Ausgewählt	Nicht ausgewählt	Nicht ausgewählt	Nicht ausgewählt	Nicht ausgewählt	Nicht ausgewählt	Nicht ausgewählt	Nicht ausgewählt	Nicht ausgewählt	Complete	2022-01-05 21:18:35				Monitoring der Vitalparameter (Blutdruck, Puls, Sauerstoffsättigung)
124		2022-01-06 07:35:45	Fall 3: 4. POD nach distaler Pankreatektomie, trübe Drainage und steigende Infektparameter	Complete	2022-01-06 07:36:13		Ja	Ich bin Student/in			20-25 Jahre	(angehende(r)) MedizinerIn	StudentIn					Complete	2022-01-06 07:36:17	Complete	2022-01-06 07:36:36	Ja	Gastrointestinales Spektrum			Complete	2022-01-06 07:36:54	Nicht ausgewählt	Nicht ausgewählt	Nicht ausgewählt	Ausgewählt	Nicht ausgewählt	Nicht ausgewählt	Ausgewählt	Nicht ausgewählt	Nicht ausgewählt	Ausgewählt	Nicht ausgewählt	Nicht ausgewählt	Nicht ausgewählt	Nicht ausgewählt	Nicht ausgewählt	Nicht ausgewählt	Complete	2022-01-06 07:37:11				Monitoring der Vitalparameter (Blutdruck, Puls, Sauerstoffsättigung)
125		2022-01-06 08:59:29	Fall 2: 4. POD nach Hemikolektomie links, Hemiparese	Complete	2022-01-06 10:42:51		Ja	Ich bin Student/in			20-25 Jahre	(angehende(r)) MedizinerIn	StudentIn					Complete		Incomplete						Incomplete		Nicht ausgewählt	Nicht ausgewählt	Nicht ausgewählt	Nicht ausgewählt	Nicht ausgewählt	Nicht ausgewählt	Nicht ausgewählt	Nicht ausgewählt	Nicht ausgewählt	Nicht ausgewählt	Nicht ausgewählt	Nicht ausgewählt	Nicht ausgewählt	Nicht ausgewählt	Nicht ausgewählt	Nicht ausgewählt	Incomplete
126		2022-01-06 09:31:52	Fall 1: 4. POD nach Ileostomarückverlagerung, starke Abwehrspannung	Complete														Incomplete		Incomplete						Incomplete		Nicht ausgewählt	Nicht ausgewählt	Nicht ausgewählt	Nicht ausgewählt	Nicht ausgewählt	Nicht ausgewählt	Nicht ausgewählt	Nicht ausgewählt	Nicht ausgewählt	Nicht ausgewählt	Nicht ausgewählt	Nicht ausgewählt	Nicht ausgewählt	Nicht ausgewählt	Nicht ausgewählt	Nicht ausgewählt	Incomplete
127		2022-01-06 10:22:39	Fall 2: 4. POD nach Hemikolektomie links, Hemiparese	Complete	2022-01-06 10:24:23		Ja	Ich bin Student/in			26-30 Jahre	(angehende(r)) MedizinerIn	StudentIn					Complete	2022-01-06 10:24:49	Complete	2022-01-06 10:28:35	Ja	Gastrointestinales Spektrum			Complete	2022-01-06 10:30:32	Nicht ausgewählt	Ausgewählt	Nicht ausgewählt	Nicht ausgewählt	Nicht ausgewählt	Nicht ausgewählt	Ausgewählt	Ausgewählt	Nicht ausgewählt	Nicht ausgewählt	Nicht ausgewählt	Nicht ausgewählt	Nicht ausgewählt	Nicht ausgewählt	Nicht ausgewählt	Nicht ausgewählt	Complete	2022-01-06 10:32:03
128		2022-01-06 12:52:15	Fall 4: 2. POD nach Diskontinuitätshemikolektomie, Bauchschmerzen und Übelkeit	Complete	2022-01-06 12:52:30		Ja	Ich bin Student/in			20-25 Jahre	(angehende(r)) MedizinerIn	StudentIn					Complete	2022-01-06 12:52:33	Complete	2022-01-06 12:52:50	Ja	Gastrointestinales Spektrum			Complete	2022-01-06 12:53:00	Nicht ausgewählt	Nicht ausgewählt	Nicht ausgewählt	Ausgewählt	Nicht ausgewählt	Nicht ausgewählt	Ausgewählt	Nicht ausgewählt	Nicht ausgewählt	Ausgewählt	Nicht ausgewählt	Nicht ausgewählt	Nicht ausgewählt	Nicht ausgewählt	Nicht ausgewählt	Nicht ausgewählt	Complete	2022-01-06 12:53:14				Monitoring der Vitalparameter (Blutdruck, Puls, Sauerstoffsättigung)
129		2022-01-06 12:55:16	Fall 1: 4. POD nach Ileostomarückverlagerung, starke Abwehrspannung	Complete														Incomplete		Incomplete						Incomplete		Nicht ausgewählt	Nicht ausgewählt	Nicht ausgewählt	Nicht ausgewählt	Nicht ausgewählt	Nicht ausgewählt	Nicht ausgewählt	Nicht ausgewählt	Nicht ausgewählt	Nicht ausgewählt	Nicht ausgewählt	Nicht ausgewählt	Nicht ausgewählt	Nicht ausgewählt	Nicht ausgewählt	Nicht ausgewählt	Incomplete
130		2022-01-06 13:34:07	Fall 3: 4. POD nach distaler Pankreatektomie, trübe Drainage und steigende Infektparameter	Complete														Incomplete		Incomplete						Incomplete		Nicht ausgewählt	Nicht ausgewählt	Nicht ausgewählt	Nicht ausgewählt	Nicht ausgewählt	Nicht ausgewählt	Nicht ausgewählt	Nicht ausgewählt	Nicht ausgewählt	Nicht ausgewählt	Nicht ausgewählt	Nicht ausgewählt	Nicht ausgewählt	Nicht ausgewählt	Nicht ausgewählt	Nicht ausgewählt	Incomplete
131		2022-01-06 17:31:33	Fall 1: 4. POD nach Ileostomarückverlagerung, starke Abwehrspannung	Complete	2022-01-06 17:33:34		Ja	Ich bin Student/in			26-30 Jahre	(angehende(r)) MedizinerIn	PJ-ler/in					Complete		Incomplete						Incomplete		Nicht ausgewählt	Nicht ausgewählt	Nicht ausgewählt	Nicht ausgewählt	Nicht ausgewählt	Nicht ausgewählt	Nicht ausgewählt	Nicht ausgewählt	Nicht ausgewählt	Nicht ausgewählt	Nicht ausgewählt	Nicht ausgewählt	Nicht ausgewählt	Nicht ausgewählt	Nicht ausgewählt	Nicht ausgewählt	Incomplete
132		2022-01-06 18:37:06	Fall 2: 4. POD nach Hemikolektomie links, Hemiparese	Complete	2022-01-06 18:38:27		Ja	Ich bin Student/in			20-25 Jahre	(angehende(r)) MedizinerIn	PJ-ler/in					Complete	2022-01-06 18:38:30	Complete						Incomplete		Nicht ausgewählt	Nicht ausgewählt	Nicht ausgewählt	Nicht ausgewählt	Nicht ausgewählt	Nicht ausgewählt	Nicht ausgewählt	Nicht ausgewählt	Nicht ausgewählt	Nicht ausgewählt	Nicht ausgewählt	Nicht ausgewählt	Nicht ausgewählt	Nicht ausgewählt	Nicht ausgewählt	Nicht ausgewählt	Incomplete
133		2022-01-06 18:45:39	Fall 1: 4. POD nach Ileostomarückverlagerung, starke Abwehrspannung	Complete	2022-01-06 18:46:00		Ja	Ich bin Student/in			26-30 Jahre	(angehende(r)) MedizinerIn	PJ-ler/in					Complete	2022-01-06 18:46:03	Complete	2022-01-06 18:48:56	Ja	Gastrointestinales Spektrum			Complete	2022-01-06 18:52:48	Ausgewählt	Nicht ausgewählt	Nicht ausgewählt	Ausgewählt	Nicht ausgewählt	Nicht ausgewählt	Ausgewählt	Nicht ausgewählt	Nicht ausgewählt	Nicht ausgewählt	Nicht ausgewählt	Nicht ausgewählt	Nicht ausgewählt	Nicht ausgewählt	Nicht ausgewählt	Nicht ausgewählt	Complete	2022-01-06 18:53:45	KU+A (Umfang: vollständige klinische Untersuchung mit DRU nach Ermessen)			Monitoring der Vitalparameter (Blutdruck, Puls, Sauerstoffsättigung)
134		2022-01-06 20:23:08	Fall 1: 4. POD nach Ileostomarückverlagerung, starke Abwehrspannung	Complete	2022-01-06 20:23:57		Ja	Ich bin Student/in			26-30 Jahre	(angehende(r)) MedizinerIn	PJ-ler/in					Complete	2022-01-06 20:24:01	Complete						Incomplete		Nicht ausgewählt	Nicht ausgewählt	Nicht ausgewählt	Nicht ausgewählt	Nicht ausgewählt	Nicht ausgewählt	Nicht ausgewählt	Nicht ausgewählt	Nicht ausgewählt	Nicht ausgewählt	Nicht ausgewählt	Nicht ausgewählt	Nicht ausgewählt	Nicht ausgewählt	Nicht ausgewählt	Nicht ausgewählt	Incomplete
135		2022-01-06 22:51:32	Fall 1: 4. POD nach Ileostomarückverlagerung, starke Abwehrspannung	Complete	2022-01-06 22:52:20		Ja	Ich bin Student/in			20-25 Jahre	(angehende(r)) MedizinerIn	StudentIn					Complete	2022-01-06 22:52:39	Complete	2022-01-06 22:54:20	Ja	Gastrointestinales Spektrum	Infektkomplikation		Complete	2022-01-06 22:55:35	Ausgewählt	Nicht ausgewählt	Nicht ausgewählt	Ausgewählt	Nicht ausgewählt	Nicht ausgewählt	Ausgewählt	Nicht ausgewählt	Nicht ausgewählt	Nicht ausgewählt	Nicht ausgewählt	Nicht ausgewählt	Nicht ausgewählt	Nicht ausgewählt	Nicht ausgewählt	Nicht ausgewählt	Complete	2022-01-06 22:56:13	KU+A (Umfang: vollständige klinische Untersuchung mit DRU nach Ermessen)			Monitoring der Vitalparameter (Blutdruck, Puls, Sauerstoffsättigung)
136		2022-01-07 08:49:30	Fall 1: 4. POD nach Ileostomarückverlagerung, starke Abwehrspannung	Complete														Incomplete		Incomplete						Incomplete		Nicht ausgewählt	Nicht ausgewählt	Nicht ausgewählt	Nicht ausgewählt	Nicht ausgewählt	Nicht ausgewählt	Nicht ausgewählt	Nicht ausgewählt	Nicht ausgewählt	Nicht ausgewählt	Nicht ausgewählt	Nicht ausgewählt	Nicht ausgewählt	Nicht ausgewählt	Nicht ausgewählt	Nicht ausgewählt	Incomplete
137		2022-01-07 12:17:04	Fall 1: 4. POD nach Ileostomarückverlagerung, starke Abwehrspannung	Complete	2022-01-07 12:19:45		Ja	Peripheres Klinikum in Deutschland		>100	56-60 Jahre	(angehende(r)) MedizinerIn	Experte (Chefarzt/-ärztin, Oberarzt/-ärztin)	Chirurgie	Viszeralchirurgie		21-30 Jahre	Complete	2022-01-07 12:20:19	Complete	2022-01-07 12:24:01	Ja	Gastrointestinales Spektrum			Complete	2022-01-07 12:28:17	Nicht ausgewählt	Nicht ausgewählt	Nicht ausgewählt	Ausgewählt	Nicht ausgewählt	Nicht ausgewählt	Ausgewählt	Nicht ausgewählt	Nicht ausgewählt	Ausgewählt	Nicht ausgewählt	Nicht ausgewählt	Nicht ausgewählt	Nicht ausgewählt	Nicht ausgewählt	Nicht ausgewählt	Complete	2022-01-07 12:29:01				Monitoring der Vitalparameter (Blutdruck, Puls, Sauerstoffsättigung)
138		2022-01-07 12:38:43	Fall 6: 7. POD nach Whipple, blutige Drainage, Bauchschmerzen	Complete	2022-01-07 12:39:29		Ja	Peripheres Klinikum in Deutschland		50-100	56-60 Jahre	(angehende(r)) MedizinerIn	Experte (Chefarzt/-ärztin, Oberarzt/-ärztin)	Chirurgie	Viszeralchirurgie		21-30 Jahre	Complete	2022-01-07 12:39:33	Complete						Incomplete		Nicht ausgewählt	Nicht ausgewählt	Nicht ausgewählt	Nicht ausgewählt	Nicht ausgewählt	Nicht ausgewählt	Nicht ausgewählt	Nicht ausgewählt	Nicht ausgewählt	Nicht ausgewählt	Nicht ausgewählt	Nicht ausgewählt	Nicht ausgewählt	Nicht ausgewählt	Nicht ausgewählt	Nicht ausgewählt	Incomplete
139		2022-01-07 12:40:22	Fall 6: 7. POD nach Whipple, blutige Drainage, Bauchschmerzen	Complete	2022-01-07 12:41:00		Ja	Peripheres Klinikum in Deutschland		50-100	56-60 Jahre	(angehende(r)) MedizinerIn	Experte (Chefarzt/-ärztin, Oberarzt/-ärztin)	Chirurgie	Viszeralchirurgie		21-30 Jahre	Complete	2022-01-07 12:41:04	Complete						Incomplete		Nicht ausgewählt	Nicht ausgewählt	Nicht ausgewählt	Nicht ausgewählt	Nicht ausgewählt	Nicht ausgewählt	Nicht ausgewählt	Nicht ausgewählt	Nicht ausgewählt	Nicht ausgewählt	Nicht ausgewählt	Nicht ausgewählt	Nicht ausgewählt	Nicht ausgewählt	Nicht ausgewählt	Nicht ausgewählt	Incomplete
140		2022-01-07 15:05:49	Fall 2: 4. POD nach Hemikolektomie links, Hemiparese	Complete	2022-01-07 15:06:19		Ja	Ich bin Student/in			26-30 Jahre	(angehende(r)) MedizinerIn	StudentIn					Complete	2022-01-07 15:06:24	Complete						Incomplete		Nicht ausgewählt	Nicht ausgewählt	Nicht ausgewählt	Nicht ausgewählt	Nicht ausgewählt	Nicht ausgewählt	Nicht ausgewählt	Nicht ausgewählt	Nicht ausgewählt	Nicht ausgewählt	Nicht ausgewählt	Nicht ausgewählt	Nicht ausgewählt	Nicht ausgewählt	Nicht ausgewählt	Nicht ausgewählt	Incomplete
141		2022-01-07 15:12:11	Fall 1: 4. POD nach Ileostomarückverlagerung, starke Abwehrspannung	Complete														Incomplete		Incomplete						Incomplete		Nicht ausgewählt	Nicht ausgewählt	Nicht ausgewählt	Nicht ausgewählt	Nicht ausgewählt	Nicht ausgewählt	Nicht ausgewählt	Nicht ausgewählt	Nicht ausgewählt	Nicht ausgewählt	Nicht ausgewählt	Nicht ausgewählt	Nicht ausgewählt	Nicht ausgewählt	Nicht ausgewählt	Nicht ausgewählt	Incomplete
142		2022-01-07 15:12:44	Fall 2: 4. POD nach Hemikolektomie links, Hemiparese	Complete														Incomplete		Incomplete						Incomplete		Nicht ausgewählt	Nicht ausgewählt	Nicht ausgewählt	Nicht ausgewählt	Nicht ausgewählt	Nicht ausgewählt	Nicht ausgewählt	Nicht ausgewählt	Nicht ausgewählt	Nicht ausgewählt	Nicht ausgewählt	Nicht ausgewählt	Nicht ausgewählt	Nicht ausgewählt	Nicht ausgewählt	Nicht ausgewählt	Incomplete
143		2022-01-07 15:13:02	Fall 3: 4. POD nach distaler Pankreatektomie, trübe Drainage und steigende Infektparameter	Complete														Incomplete		Incomplete						Incomplete		Nicht ausgewählt	Nicht ausgewählt	Nicht ausgewählt	Nicht ausgewählt	Nicht ausgewählt	Nicht ausgewählt	Nicht ausgewählt	Nicht ausgewählt	Nicht ausgewählt	Nicht ausgewählt	Nicht ausgewählt	Nicht ausgewählt	Nicht ausgewählt	Nicht ausgewählt	Nicht ausgewählt	Nicht ausgewählt	Incomplete
144		2022-01-07 15:43:43	Fall 3: 4. POD nach distaler Pankreatektomie, trübe Drainage und steigende Infektparameter	Complete	2022-01-07 15:44:24		Ja	Ich bin Student/in			26-30 Jahre	(angehende(r)) MedizinerIn	StudentIn					Complete	2022-01-07 15:44:29	Complete						Incomplete		Nicht ausgewählt	Nicht ausgewählt	Nicht ausgewählt	Nicht ausgewählt	Nicht ausgewählt	Nicht ausgewählt	Nicht ausgewählt	Nicht ausgewählt	Nicht ausgewählt	Nicht ausgewählt	Nicht ausgewählt	Nicht ausgewählt	Nicht ausgewählt	Nicht ausgewählt	Nicht ausgewählt	Nicht ausgewählt	Incomplete
145		2022-01-07 15:45:19	Fall 2: 4. POD nach Hemikolektomie links, Hemiparese	Complete	2022-01-07 15:45:38		Ja	Ich bin Student/in			26-30 Jahre	(angehende(r)) MedizinerIn	StudentIn					Complete	2022-01-07 15:45:42	Complete						Incomplete		Nicht ausgewählt	Nicht ausgewählt	Nicht ausgewählt	Nicht ausgewählt	Nicht ausgewählt	Nicht ausgewählt	Nicht ausgewählt	Nicht ausgewählt	Nicht ausgewählt	Nicht ausgewählt	Nicht ausgewählt	Nicht ausgewählt	Nicht ausgewählt	Nicht ausgewählt	Nicht ausgewählt	Nicht ausgewählt	Incomplete
146		2022-01-07 19:06:46	Fall 1: 4. POD nach Ileostomarückverlagerung, starke Abwehrspannung	Complete	2022-01-07 19:09:14		Ja	Ich bin Student/in			26-30 Jahre	(angehende(r)) MedizinerIn	PJ-ler/in					Complete	2022-01-07 19:17:15	Complete	2022-01-07 19:20:00	Ja	Gastrointestinales Spektrum	Infektkomplikation		Complete	2022-01-07 19:29:09	Ausgewählt	Nicht ausgewählt	Nicht ausgewählt	Nicht ausgewählt	Nicht ausgewählt	Nicht ausgewählt	Ausgewählt	Nicht ausgewählt	Nicht ausgewählt	Nicht ausgewählt	Nicht ausgewählt	Nicht ausgewählt	Ausgewählt	Nicht ausgewählt	Nicht ausgewählt	Nicht ausgewählt	Complete	2022-01-07 19:29:42	KU+A (Umfang: vollständige klinische Untersuchung mit DRU nach Ermessen)
147		2022-01-08 11:40:21	Fall 2: 4. POD nach Hemikolektomie links, Hemiparese	Complete														Incomplete		Incomplete						Incomplete		Nicht ausgewählt	Nicht ausgewählt	Nicht ausgewählt	Nicht ausgewählt	Nicht ausgewählt	Nicht ausgewählt	Nicht ausgewählt	Nicht ausgewählt	Nicht ausgewählt	Nicht ausgewählt	Nicht ausgewählt	Nicht ausgewählt	Nicht ausgewählt	Nicht ausgewählt	Nicht ausgewählt	Nicht ausgewählt	Incomplete
148		2022-01-08 12:09:32	Fall 3: 4. POD nach distaler Pankreatektomie, trübe Drainage und steigende Infektparameter	Complete	2022-01-08 12:10:13		Ja	Peripheres Klinikum in Deutschland		50-100	56-60 Jahre	(angehende(r)) MedizinerIn	Experte (Chefarzt/-ärztin, Oberarzt/-ärztin)	Chirurgie	Viszeralchirurgie		21-30 Jahre	Complete	2022-01-08 12:10:19	Complete						Incomplete		Nicht ausgewählt	Nicht ausgewählt	Nicht ausgewählt	Nicht ausgewählt	Nicht ausgewählt	Nicht ausgewählt	Nicht ausgewählt	Nicht ausgewählt	Nicht ausgewählt	Nicht ausgewählt	Nicht ausgewählt	Nicht ausgewählt	Nicht ausgewählt	Nicht ausgewählt	Nicht ausgewählt	Nicht ausgewählt	Incomplete
149		2022-01-08 17:05:09	Fall 6: 7. POD nach Whipple, blutige Drainage, Bauchschmerzen	Complete	2022-01-08 17:06:54		Ja	Ich bin Student/in			20-25 Jahre	(angehende(r)) MedizinerIn	PJ-ler/in					Complete	2022-01-08 17:07:05	Complete	2022-01-08 17:08:25	Ja	Gastrointestinales Spektrum			Complete	2022-01-08 17:10:35	Ausgewählt	Nicht ausgewählt	Nicht ausgewählt	Ausgewählt	Nicht ausgewählt	Nicht ausgewählt	Nicht ausgewählt	Ausgewählt	Nicht ausgewählt	Nicht ausgewählt	Nicht ausgewählt	Nicht ausgewählt	Nicht ausgewählt	Nicht ausgewählt	Nicht ausgewählt	Nicht ausgewählt	Complete	2022-01-08 17:10:49	KU+A (Umfang: vollständige klinische Untersuchung mit DRU nach Ermessen)			Monitoring der Vitalparameter (Blutdruck, Puls, Sauerstoffsättigung)
150		2022-01-08 17:18:06	Fall 6: 7. POD nach Whipple, blutige Drainage, Bauchschmerzen	Complete	2022-01-08 17:18:24		Ja	Ich bin Student/in			20-25 Jahre	(angehende(r)) MedizinerIn	PJ-ler/in					Complete	2022-01-08 17:18:28	Complete						Incomplete		Nicht ausgewählt	Nicht ausgewählt	Nicht ausgewählt	Nicht ausgewählt	Nicht ausgewählt	Nicht ausgewählt	Nicht ausgewählt	Nicht ausgewählt	Nicht ausgewählt	Nicht ausgewählt	Nicht ausgewählt	Nicht ausgewählt	Nicht ausgewählt	Nicht ausgewählt	Nicht ausgewählt	Nicht ausgewählt	Incomplete
151		2022-01-08 17:18:42	Fall 2: 4. POD nach Hemikolektomie links, Hemiparese	Complete	2022-01-08 17:19:06		Ja	Ich bin Student/in			20-25 Jahre	(angehende(r)) MedizinerIn	PJ-ler/in					Complete	2022-01-08 17:19:09	Complete						Incomplete		Nicht ausgewählt	Nicht ausgewählt	Nicht ausgewählt	Nicht ausgewählt	Nicht ausgewählt	Nicht ausgewählt	Nicht ausgewählt	Nicht ausgewählt	Nicht ausgewählt	Nicht ausgewählt	Nicht ausgewählt	Nicht ausgewählt	Nicht ausgewählt	Nicht ausgewählt	Nicht ausgewählt	Nicht ausgewählt	Incomplete
152		2022-01-08 18:28:33	Fall 3: 4. POD nach distaler Pankreatektomie, trübe Drainage und steigende Infektparameter	Complete	2022-01-08 18:28:49		Ja	Ich bin Student/in			20-25 Jahre	(angehende(r)) MedizinerIn	PJ-ler/in					Complete	2022-01-08 18:28:54	Complete						Incomplete		Nicht ausgewählt	Nicht ausgewählt	Nicht ausgewählt	Nicht ausgewählt	Nicht ausgewählt	Nicht ausgewählt	Nicht ausgewählt	Nicht ausgewählt	Nicht ausgewählt	Nicht ausgewählt	Nicht ausgewählt	Nicht ausgewählt	Nicht ausgewählt	Nicht ausgewählt	Nicht ausgewählt	Nicht ausgewählt	Incomplete
153		2022-01-08 18:35:26	Fall 4: 2. POD nach Diskontinuitätshemikolektomie, Bauchschmerzen und Übelkeit	Complete	2022-01-08 18:35:44		Ja	Ich bin Student/in			20-25 Jahre	(angehende(r)) MedizinerIn	PJ-ler/in					Complete		Incomplete						Incomplete		Nicht ausgewählt	Nicht ausgewählt	Nicht ausgewählt	Nicht ausgewählt	Nicht ausgewählt	Nicht ausgewählt	Nicht ausgewählt	Nicht ausgewählt	Nicht ausgewählt	Nicht ausgewählt	Nicht ausgewählt	Nicht ausgewählt	Nicht ausgewählt	Nicht ausgewählt	Nicht ausgewählt	Nicht ausgewählt	Incomplete
154		2022-01-08 18:42:17	Fall 6: 7. POD nach Whipple, blutige Drainage, Bauchschmerzen	Complete														Incomplete		Incomplete						Incomplete		Nicht ausgewählt	Nicht ausgewählt	Nicht ausgewählt	Nicht ausgewählt	Nicht ausgewählt	Nicht ausgewählt	Nicht ausgewählt	Nicht ausgewählt	Nicht ausgewählt	Nicht ausgewählt	Nicht ausgewählt	Nicht ausgewählt	Nicht ausgewählt	Nicht ausgewählt	Nicht ausgewählt	Nicht ausgewählt	Incomplete
155		2022-01-09 23:08:11	Fall 1: 4. POD nach Ileostomarückverlagerung, starke Abwehrspannung	Complete														Incomplete		Incomplete						Incomplete		Nicht ausgewählt	Nicht ausgewählt	Nicht ausgewählt	Nicht ausgewählt	Nicht ausgewählt	Nicht ausgewählt	Nicht ausgewählt	Nicht ausgewählt	Nicht ausgewählt	Nicht ausgewählt	Nicht ausgewählt	Nicht ausgewählt	Nicht ausgewählt	Nicht ausgewählt	Nicht ausgewählt	Nicht ausgewählt	Incomplete
156		2022-01-10 01:00:43	Fall 3: 4. POD nach distaler Pankreatektomie, trübe Drainage und steigende Infektparameter	Complete	2022-01-10 01:01:59		Ja	Ich bin Student/in			< 20 Jahre	(angehende(r)) MedizinerIn	StudentIn					Complete	2022-01-10 01:02:14	Complete	2022-01-10 01:03:56	Ja	Gastrointestinales Spektrum	Infektkomplikation		Complete	2022-01-10 01:04:44	Nicht ausgewählt	Nicht ausgewählt	Nicht ausgewählt	Ausgewählt	Nicht ausgewählt	Nicht ausgewählt	Ausgewählt	Ausgewählt	Nicht ausgewählt	Nicht ausgewählt	Nicht ausgewählt	Nicht ausgewählt	Nicht ausgewählt	Nicht ausgewählt	Nicht ausgewählt	Nicht ausgewählt	Complete	2022-01-10 01:05:10				Monitoring der Vitalparameter (Blutdruck, Puls, Sauerstoffsättigung)
157		2022-01-10 12:46:42	Fall 1: 4. POD nach Ileostomarückverlagerung, starke Abwehrspannung	Complete														Incomplete		Incomplete						Incomplete		Nicht ausgewählt	Nicht ausgewählt	Nicht ausgewählt	Nicht ausgewählt	Nicht ausgewählt	Nicht ausgewählt	Nicht ausgewählt	Nicht ausgewählt	Nicht ausgewählt	Nicht ausgewählt	Nicht ausgewählt	Nicht ausgewählt	Nicht ausgewählt	Nicht ausgewählt	Nicht ausgewählt	Nicht ausgewählt	Incomplete
158		2022-01-10 12:54:03	Fall 1: 4. POD nach Ileostomarückverlagerung, starke Abwehrspannung	Complete														Incomplete		Incomplete						Incomplete		Nicht ausgewählt	Nicht ausgewählt	Nicht ausgewählt	Nicht ausgewählt	Nicht ausgewählt	Nicht ausgewählt	Nicht ausgewählt	Nicht ausgewählt	Nicht ausgewählt	Nicht ausgewählt	Nicht ausgewählt	Nicht ausgewählt	Nicht ausgewählt	Nicht ausgewählt	Nicht ausgewählt	Nicht ausgewählt	Incomplete
159		2022-01-10 12:57:17	Fall 1: 4. POD nach Ileostomarückverlagerung, starke Abwehrspannung	Complete														Incomplete		Incomplete						Incomplete		Nicht ausgewählt	Nicht ausgewählt	Nicht ausgewählt	Nicht ausgewählt	Nicht ausgewählt	Nicht ausgewählt	Nicht ausgewählt	Nicht ausgewählt	Nicht ausgewählt	Nicht ausgewählt	Nicht ausgewählt	Nicht ausgewählt	Nicht ausgewählt	Nicht ausgewählt	Nicht ausgewählt	Nicht ausgewählt	Incomplete
160		2022-01-10 12:58:42	Fall 1: 4. POD nach Ileostomarückverlagerung, starke Abwehrspannung	Complete														Incomplete		Incomplete						Incomplete		Nicht ausgewählt	Nicht ausgewählt	Nicht ausgewählt	Nicht ausgewählt	Nicht ausgewählt	Nicht ausgewählt	Nicht ausgewählt	Nicht ausgewählt	Nicht ausgewählt	Nicht ausgewählt	Nicht ausgewählt	Nicht ausgewählt	Nicht ausgewählt	Nicht ausgewählt	Nicht ausgewählt	Nicht ausgewählt	Incomplete
161		2022-01-10 13:14:07	Fall 1: 4. POD nach Ileostomarückverlagerung, starke Abwehrspannung	Complete														Incomplete		Incomplete						Incomplete		Nicht ausgewählt	Nicht ausgewählt	Nicht ausgewählt	Nicht ausgewählt	Nicht ausgewählt	Nicht ausgewählt	Nicht ausgewählt	Nicht ausgewählt	Nicht ausgewählt	Nicht ausgewählt	Nicht ausgewählt	Nicht ausgewählt	Nicht ausgewählt	Nicht ausgewählt	Nicht ausgewählt	Nicht ausgewählt	Incomplete
162		2022-01-10 13:19:39	Fall 5: 14. POD nach Rektumexstirpation, steigende Infektparameter	Complete														Incomplete		Incomplete						Incomplete		Nicht ausgewählt	Nicht ausgewählt	Nicht ausgewählt	Nicht ausgewählt	Nicht ausgewählt	Nicht ausgewählt	Nicht ausgewählt	Nicht ausgewählt	Nicht ausgewählt	Nicht ausgewählt	Nicht ausgewählt	Nicht ausgewählt	Nicht ausgewählt	Nicht ausgewählt	Nicht ausgewählt	Nicht ausgewählt	Incomplete
163		2022-01-10 13:21:15	Fall 1: 4. POD nach Ileostomarückverlagerung, starke Abwehrspannung	Complete	2022-01-10 13:35:53		Ja	Uniklinikum in Deutschland	Dresden	50-100	41-45 Jahre	(angehende(r)) MedizinerIn	Experte (Chefarzt/-ärztin, Oberarzt/-ärztin)	Chirurgie	Gefäßchirurgie		11-15 Jahre	Complete	2022-01-10 13:36:07	Complete	2022-01-10 13:36:52	Ja	Gastrointestinales Spektrum	Infektkomplikation		Complete	2022-01-10 13:37:54	Ausgewählt	Nicht ausgewählt	Nicht ausgewählt	Nicht ausgewählt	Nicht ausgewählt	Nicht ausgewählt	Ausgewählt	Nicht ausgewählt	Nicht ausgewählt	Ausgewählt	Nicht ausgewählt	Nicht ausgewählt	Nicht ausgewählt	Nicht ausgewählt	Nicht ausgewählt	Nicht ausgewählt	Complete	2022-01-10 13:38:25	KU+A (Umfang: vollständige klinische Untersuchung mit DRU nach Ermessen)
164		[not completed]		Incomplete														Incomplete		Incomplete						Incomplete		Nicht ausgewählt	Nicht ausgewählt	Nicht ausgewählt	Nicht ausgewählt	Nicht ausgewählt	Nicht ausgewählt	Nicht ausgewählt	Nicht ausgewählt	Nicht ausgewählt	Nicht ausgewählt	Nicht ausgewählt	Nicht ausgewählt	Nicht ausgewählt	Nicht ausgewählt	Nicht ausgewählt	Nicht ausgewählt	Incomplete
165		2022-01-10 13:50:59	Fall 3: 4. POD nach distaler Pankreatektomie, trübe Drainage und steigende Infektparameter	Complete														Incomplete		Incomplete						Incomplete		Nicht ausgewählt	Nicht ausgewählt	Nicht ausgewählt	Nicht ausgewählt	Nicht ausgewählt	Nicht ausgewählt	Nicht ausgewählt	Nicht ausgewählt	Nicht ausgewählt	Nicht ausgewählt	Nicht ausgewählt	Nicht ausgewählt	Nicht ausgewählt	Nicht ausgewählt	Nicht ausgewählt	Nicht ausgewählt	Incomplete
166		2022-01-10 14:09:38	Fall 2: 4. POD nach Hemikolektomie links, Hemiparese	Complete														Incomplete		Incomplete						Incomplete		Nicht ausgewählt	Nicht ausgewählt	Nicht ausgewählt	Nicht ausgewählt	Nicht ausgewählt	Nicht ausgewählt	Nicht ausgewählt	Nicht ausgewählt	Nicht ausgewählt	Nicht ausgewählt	Nicht ausgewählt	Nicht ausgewählt	Nicht ausgewählt	Nicht ausgewählt	Nicht ausgewählt	Nicht ausgewählt	Incomplete
167		2022-01-10 14:18:20	Fall 1: 4. POD nach Ileostomarückverlagerung, starke Abwehrspannung	Complete														Incomplete		Incomplete						Incomplete		Nicht ausgewählt	Nicht ausgewählt	Nicht ausgewählt	Nicht ausgewählt	Nicht ausgewählt	Nicht ausgewählt	Nicht ausgewählt	Nicht ausgewählt	Nicht ausgewählt	Nicht ausgewählt	Nicht ausgewählt	Nicht ausgewählt	Nicht ausgewählt	Nicht ausgewählt	Nicht ausgewählt	Nicht ausgewählt	Incomplete
168		2022-01-10 14:18:57	Fall 2: 4. POD nach Hemikolektomie links, Hemiparese	Complete														Incomplete		Incomplete						Incomplete		Nicht ausgewählt	Nicht ausgewählt	Nicht ausgewählt	Nicht ausgewählt	Nicht ausgewählt	Nicht ausgewählt	Nicht ausgewählt	Nicht ausgewählt	Nicht ausgewählt	Nicht ausgewählt	Nicht ausgewählt	Nicht ausgewählt	Nicht ausgewählt	Nicht ausgewählt	Nicht ausgewählt	Nicht ausgewählt	Incomplete
169		2022-01-10 15:04:44	Fall 5: 14. POD nach Rektumexstirpation, steigende Infektparameter	Complete	2022-01-10 15:08:50		Ja	Uniklinikum in Deutschland	Dresden	< 50	56-60 Jahre	(angehende(r)) MedizinerIn	Experte (Chefarzt/-ärztin, Oberarzt/-ärztin)	Anästhesiologie			16-20 Jahre	Complete	2022-01-10 15:09:27	Complete	2022-01-10 15:10:35	Ja	Gastrointestinales Spektrum	Infektkomplikation		Complete	2022-01-10 15:13:32	Nicht ausgewählt	Nicht ausgewählt	Nicht ausgewählt	Ausgewählt	Nicht ausgewählt	Ausgewählt	Ausgewählt	Nicht ausgewählt	Nicht ausgewählt	Nicht ausgewählt	Nicht ausgewählt	Nicht ausgewählt	Nicht ausgewählt	Nicht ausgewählt	Nicht ausgewählt	Nicht ausgewählt	Complete	2022-01-10 15:14:35				Monitoring der Vitalparameter (Blutdruck, Puls, Sauerstoffsättigung)
170		2022-01-10 15:34:51	Fall 5: 14. POD nach Rektumexstirpation, steigende Infektparameter	Complete														Incomplete		Incomplete						Incomplete		Nicht ausgewählt	Nicht ausgewählt	Nicht ausgewählt	Nicht ausgewählt	Nicht ausgewählt	Nicht ausgewählt	Nicht ausgewählt	Nicht ausgewählt	Nicht ausgewählt	Nicht ausgewählt	Nicht ausgewählt	Nicht ausgewählt	Nicht ausgewählt	Nicht ausgewählt	Nicht ausgewählt	Nicht ausgewählt	Incomplete
171		2022-01-10 15:42:18	Fall 1: 4. POD nach Ileostomarückverlagerung, starke Abwehrspannung	Complete														Incomplete		Incomplete						Incomplete		Nicht ausgewählt	Nicht ausgewählt	Nicht ausgewählt	Nicht ausgewählt	Nicht ausgewählt	Nicht ausgewählt	Nicht ausgewählt	Nicht ausgewählt	Nicht ausgewählt	Nicht ausgewählt	Nicht ausgewählt	Nicht ausgewählt	Nicht ausgewählt	Nicht ausgewählt	Nicht ausgewählt	Nicht ausgewählt	Incomplete
172		2022-01-10 16:37:46	Fall 1: 4. POD nach Ileostomarückverlagerung, starke Abwehrspannung	Complete	2022-01-10 16:40:05		Ja	Ich bin Student/in			26-30 Jahre	(angehende(r)) MedizinerIn	PJ-ler/in					Complete	2022-01-10 16:40:33	Complete	2022-01-10 16:41:39	Ja	Gastrointestinales Spektrum	Infektkomplikation		Complete	2022-01-10 16:43:23	Nicht ausgewählt	Nicht ausgewählt	Nicht ausgewählt	Ausgewählt	Nicht ausgewählt	Nicht ausgewählt	Ausgewählt	Ausgewählt	Nicht ausgewählt	Nicht ausgewählt	Nicht ausgewählt	Nicht ausgewählt	Nicht ausgewählt	Nicht ausgewählt	Nicht ausgewählt	Nicht ausgewählt	Complete	2022-01-10 16:44:04				Monitoring der Vitalparameter (Blutdruck, Puls, Sauerstoffsättigung)
173		2022-01-10 18:21:25	Fall 2: 4. POD nach Hemikolektomie links, Hemiparese	Complete														Incomplete		Incomplete						Incomplete		Nicht ausgewählt	Nicht ausgewählt	Nicht ausgewählt	Nicht ausgewählt	Nicht ausgewählt	Nicht ausgewählt	Nicht ausgewählt	Nicht ausgewählt	Nicht ausgewählt	Nicht ausgewählt	Nicht ausgewählt	Nicht ausgewählt	Nicht ausgewählt	Nicht ausgewählt	Nicht ausgewählt	Nicht ausgewählt	Incomplete
174		2022-01-10 22:03:25	Fall 3: 4. POD nach distaler Pankreatektomie, trübe Drainage und steigende Infektparameter	Complete														Incomplete		Incomplete						Incomplete		Nicht ausgewählt	Nicht ausgewählt	Nicht ausgewählt	Nicht ausgewählt	Nicht ausgewählt	Nicht ausgewählt	Nicht ausgewählt	Nicht ausgewählt	Nicht ausgewählt	Nicht ausgewählt	Nicht ausgewählt	Nicht ausgewählt	Nicht ausgewählt	Nicht ausgewählt	Nicht ausgewählt	Nicht ausgewählt	Incomplete
175		2022-01-11 04:40:40	Fall 1: 4. POD nach Ileostomarückverlagerung, starke Abwehrspannung	Complete	2022-01-11 04:44:59		Ja	Uniklinikum in Deutschland	Dresden	>100	31-35 Jahre	Gesundheits- und KrankenpflegerIn		Chirurgie	Viszeralchirurgie		6-10 Jahre	Complete	2022-01-11 04:45:21	Complete	2022-01-11 04:46:49	Ja	Gastrointestinales Spektrum			Complete	2022-01-11 04:48:29	Nicht ausgewählt	Nicht ausgewählt	Nicht ausgewählt	Ausgewählt	Nicht ausgewählt	Nicht ausgewählt	Nicht ausgewählt	Ausgewählt	Nicht ausgewählt	Ausgewählt	Nicht ausgewählt	Nicht ausgewählt	Nicht ausgewählt	Nicht ausgewählt	Nicht ausgewählt	Nicht ausgewählt	Complete	2022-01-11 04:49:03				Monitoring der Vitalparameter (Blutdruck, Puls, Sauerstoffsättigung)
176		2022-01-11 07:03:57	Fall 2: 4. POD nach Hemikolektomie links, Hemiparese	Complete	[not completed]													Incomplete		Incomplete						Incomplete		Nicht ausgewählt	Nicht ausgewählt	Nicht ausgewählt	Nicht ausgewählt	Nicht ausgewählt	Nicht ausgewählt	Nicht ausgewählt	Nicht ausgewählt	Nicht ausgewählt	Nicht ausgewählt	Nicht ausgewählt	Nicht ausgewählt	Nicht ausgewählt	Nicht ausgewählt	Nicht ausgewählt	Nicht ausgewählt	Incomplete
177		2022-01-11 07:10:09	Fall 1: 4. POD nach Ileostomarückverlagerung, starke Abwehrspannung	Complete	2022-01-11 07:11:48		Ja	Uniklinikum in Deutschland	Dresden	>100	26-30 Jahre	(angehende(r)) MedizinerIn	Assistenzarzt/-ärztin	Chirurgie	Viszeralchirurgie		0-5 Jahre	Complete	2022-01-11 07:11:57	Complete	2022-01-11 07:12:39	Ja	Gastrointestinales Spektrum	Andere Komplikation	Anastomoseninsuffizienz	Complete	2022-01-11 07:13:03	Ausgewählt	Nicht ausgewählt	Nicht ausgewählt	Ausgewählt	Nicht ausgewählt	Nicht ausgewählt	Ausgewählt	Nicht ausgewählt	Nicht ausgewählt	Nicht ausgewählt	Nicht ausgewählt	Nicht ausgewählt	Nicht ausgewählt	Nicht ausgewählt	Nicht ausgewählt	Nicht ausgewählt	Complete	2022-01-11 07:13:22	KU+A (Umfang: vollständige klinische Untersuchung mit DRU nach Ermessen)			Monitoring der Vitalparameter (Blutdruck, Puls, Sauerstoffsättigung)
178		2022-01-11 08:07:16	Fall 4: 2. POD nach Diskontinuitätshemikolektomie, Bauchschmerzen und Übelkeit	Complete	2022-01-11 08:09:55		Ja	Uniklinikum in Deutschland	Dresden	>100	41-45 Jahre	Gesundheits- und KrankenpflegerIn		Innere Medizin		IM + Hämatologie und Onkologie	16-20 Jahre	Complete	2022-01-11 08:10:08	Complete	2022-01-11 08:12:20	Ja	Gastrointestinales Spektrum	Andere Komplikation		Complete	2022-01-11 08:14:29	Ausgewählt	Nicht ausgewählt	Nicht ausgewählt	Nicht ausgewählt	Nicht ausgewählt	Nicht ausgewählt	Nicht ausgewählt	Ausgewählt	Nicht ausgewählt	Ausgewählt	Nicht ausgewählt	Nicht ausgewählt	Nicht ausgewählt	Nicht ausgewählt	Nicht ausgewählt	Nicht ausgewählt	Complete	2022-01-11 08:15:08	KU+A (Umfang: vollständige klinische Untersuchung mit DRU nach Ermessen)
179		2022-01-11 08:43:20	Fall 2: 4. POD nach Hemikolektomie links, Hemiparese	Complete														Incomplete		Incomplete						Incomplete		Nicht ausgewählt	Nicht ausgewählt	Nicht ausgewählt	Nicht ausgewählt	Nicht ausgewählt	Nicht ausgewählt	Nicht ausgewählt	Nicht ausgewählt	Nicht ausgewählt	Nicht ausgewählt	Nicht ausgewählt	Nicht ausgewählt	Nicht ausgewählt	Nicht ausgewählt	Nicht ausgewählt	Nicht ausgewählt	Incomplete
180		2022-01-11 09:04:53	Fall 2: 4. POD nach Hemikolektomie links, Hemiparese	Complete														Incomplete		Incomplete						Incomplete		Nicht ausgewählt	Nicht ausgewählt	Nicht ausgewählt	Nicht ausgewählt	Nicht ausgewählt	Nicht ausgewählt	Nicht ausgewählt	Nicht ausgewählt	Nicht ausgewählt	Nicht ausgewählt	Nicht ausgewählt	Nicht ausgewählt	Nicht ausgewählt	Nicht ausgewählt	Nicht ausgewählt	Nicht ausgewählt	Incomplete
181		2022-01-11 09:05:12	Fall 1: 4. POD nach Ileostomarückverlagerung, starke Abwehrspannung	Complete														Incomplete		Incomplete						Incomplete		Nicht ausgewählt	Nicht ausgewählt	Nicht ausgewählt	Nicht ausgewählt	Nicht ausgewählt	Nicht ausgewählt	Nicht ausgewählt	Nicht ausgewählt	Nicht ausgewählt	Nicht ausgewählt	Nicht ausgewählt	Nicht ausgewählt	Nicht ausgewählt	Nicht ausgewählt	Nicht ausgewählt	Nicht ausgewählt	Incomplete
182		2022-01-11 10:48:09	Fall 4: 2. POD nach Diskontinuitätshemikolektomie, Bauchschmerzen und Übelkeit	Complete	2022-01-11 10:49:38		Ja	Uniklinikum in Deutschland	Dresden	>100	26-30 Jahre	(angehende(r)) MedizinerIn	Assistenzarzt/-ärztin	Innere Medizin		IM + Hämatologie und Onkologie	0-5 Jahre	Complete		Incomplete						Incomplete		Nicht ausgewählt	Nicht ausgewählt	Nicht ausgewählt	Nicht ausgewählt	Nicht ausgewählt	Nicht ausgewählt	Nicht ausgewählt	Nicht ausgewählt	Nicht ausgewählt	Nicht ausgewählt	Nicht ausgewählt	Nicht ausgewählt	Nicht ausgewählt	Nicht ausgewählt	Nicht ausgewählt	Nicht ausgewählt	Incomplete
183		2022-01-11 11:14:58	Fall 1: 4. POD nach Ileostomarückverlagerung, starke Abwehrspannung	Complete														Incomplete		Incomplete						Incomplete		Nicht ausgewählt	Nicht ausgewählt	Nicht ausgewählt	Nicht ausgewählt	Nicht ausgewählt	Nicht ausgewählt	Nicht ausgewählt	Nicht ausgewählt	Nicht ausgewählt	Nicht ausgewählt	Nicht ausgewählt	Nicht ausgewählt	Nicht ausgewählt	Nicht ausgewählt	Nicht ausgewählt	Nicht ausgewählt	Incomplete
184		2022-01-11 11:20:17	Fall 1: 4. POD nach Ileostomarückverlagerung, starke Abwehrspannung	Complete	2022-01-11 11:24:21		Ja	Peripheres Klinikum in Deutschland		< 50	31-35 Jahre	(angehende(r)) MedizinerIn	Assistenzarzt/-ärztin	Chirurgie	Viszeralchirurgie		0-5 Jahre	Complete	2022-01-11 11:24:53	Complete	2022-01-11 12:09:15	Ja	Gastrointestinales Spektrum	Andere Komplikation	Anastomosenunsuffizienz/Nahtinsuffizienz	Complete		Nicht ausgewählt	Nicht ausgewählt	Nicht ausgewählt	Nicht ausgewählt	Nicht ausgewählt	Nicht ausgewählt	Nicht ausgewählt	Nicht ausgewählt	Nicht ausgewählt	Nicht ausgewählt	Nicht ausgewählt	Nicht ausgewählt	Nicht ausgewählt	Nicht ausgewählt	Nicht ausgewählt	Nicht ausgewählt	Incomplete
185		2022-01-11 13:19:19	Fall 1: 4. POD nach Ileostomarückverlagerung, starke Abwehrspannung	Complete														Incomplete		Incomplete						Incomplete		Nicht ausgewählt	Nicht ausgewählt	Nicht ausgewählt	Nicht ausgewählt	Nicht ausgewählt	Nicht ausgewählt	Nicht ausgewählt	Nicht ausgewählt	Nicht ausgewählt	Nicht ausgewählt	Nicht ausgewählt	Nicht ausgewählt	Nicht ausgewählt	Nicht ausgewählt	Nicht ausgewählt	Nicht ausgewählt	Incomplete
186		2022-01-11 14:22:40	Fall 1: 4. POD nach Ileostomarückverlagerung, starke Abwehrspannung	Complete	2022-01-11 14:25:10		Ja	Uniklinikum in Deutschland	Dresden	< 50	56-60 Jahre	(angehende(r)) MedizinerIn	Facharzt/-ärztin	Sonstige Fachrichtung			16-20 Jahre	Complete	2022-01-11 14:25:25	Complete	2022-01-11 14:27:55	Ja	Gastrointestinales Spektrum	Andere Komplikation	Nahtinsuffizienz	Complete	2022-01-11 14:29:35	Ausgewählt	Nicht ausgewählt	Nicht ausgewählt	Nicht ausgewählt	Nicht ausgewählt	Nicht ausgewählt	Nicht ausgewählt	Ausgewählt	Ausgewählt	Nicht ausgewählt	Nicht ausgewählt	Nicht ausgewählt	Nicht ausgewählt	Nicht ausgewählt	Nicht ausgewählt	Nicht ausgewählt	Complete	2022-01-11 14:29:53	KU+A (Umfang: vollständige klinische Untersuchung mit DRU nach Ermessen)
187		2022-01-11 14:40:00	Fall 5: 14. POD nach Rektumexstirpation, steigende Infektparameter	Complete	2022-01-11 14:41:48		Ja	Uniklinikum in Deutschland	Dresden	50-100	41-45 Jahre	Gesundheits- und KrankenpflegerIn		Chirurgie	Viszeralchirurgie		16-20 Jahre	Complete	2022-01-11 14:42:05	Complete	2022-01-11 14:43:21	Ja	Gastrointestinales Spektrum			Complete	2022-01-11 14:44:19	Ausgewählt	Nicht ausgewählt	Nicht ausgewählt	Nicht ausgewählt	Nicht ausgewählt	Nicht ausgewählt	Ausgewählt	Nicht ausgewählt	Nicht ausgewählt	Ausgewählt	Nicht ausgewählt	Nicht ausgewählt	Nicht ausgewählt	Nicht ausgewählt	Nicht ausgewählt	Nicht ausgewählt	Complete	2022-01-11 14:44:50
188		2022-01-11 15:26:23	Fall 1: 4. POD nach Ileostomarückverlagerung, starke Abwehrspannung	Complete														Incomplete		Incomplete						Incomplete		Nicht ausgewählt	Nicht ausgewählt	Nicht ausgewählt	Nicht ausgewählt	Nicht ausgewählt	Nicht ausgewählt	Nicht ausgewählt	Nicht ausgewählt	Nicht ausgewählt	Nicht ausgewählt	Nicht ausgewählt	Nicht ausgewählt	Nicht ausgewählt	Nicht ausgewählt	Nicht ausgewählt	Nicht ausgewählt	Incomplete
189		2022-01-11 16:12:23	Fall 3: 4. POD nach distaler Pankreatektomie, trübe Drainage und steigende Infektparameter	Complete	2022-01-11 16:17:23		Ja	Uniklinikum in Deutschland	Dresden	>100	< 20 Jahre	Weiteres Klinikpersonal mit Patientenkontakt					0-5 Jahre	Complete	2022-01-11 16:18:52	Complete						Incomplete		Nicht ausgewählt	Nicht ausgewählt	Nicht ausgewählt	Nicht ausgewählt	Nicht ausgewählt	Nicht ausgewählt	Nicht ausgewählt	Nicht ausgewählt	Nicht ausgewählt	Nicht ausgewählt	Nicht ausgewählt	Nicht ausgewählt	Nicht ausgewählt	Nicht ausgewählt	Nicht ausgewählt	Nicht ausgewählt	Incomplete
190		2022-01-11 17:18:32	Fall 1: 4. POD nach Ileostomarückverlagerung, starke Abwehrspannung	Complete														Incomplete		Incomplete						Incomplete		Nicht ausgewählt	Nicht ausgewählt	Nicht ausgewählt	Nicht ausgewählt	Nicht ausgewählt	Nicht ausgewählt	Nicht ausgewählt	Nicht ausgewählt	Nicht ausgewählt	Nicht ausgewählt	Nicht ausgewählt	Nicht ausgewählt	Nicht ausgewählt	Nicht ausgewählt	Nicht ausgewählt	Nicht ausgewählt	Incomplete
191		2022-01-11 17:18:53	Fall 1: 4. POD nach Ileostomarückverlagerung, starke Abwehrspannung	Complete	2022-01-11 17:19:28		Ja	Ich bin Student/in			26-30 Jahre	(angehende(r)) MedizinerIn	StudentIn					Complete	2022-01-11 17:19:39	Complete	2022-01-11 17:20:55	Ja	Gastrointestinales Spektrum	Andere Komplikation		Complete	2022-01-11 17:21:19	Ausgewählt	Nicht ausgewählt	Nicht ausgewählt	Nicht ausgewählt	Nicht ausgewählt	Nicht ausgewählt	Nicht ausgewählt	Nicht ausgewählt	Nicht ausgewählt	Ausgewählt	Nicht ausgewählt	Nicht ausgewählt	Ausgewählt	Nicht ausgewählt	Nicht ausgewählt	Nicht ausgewählt	Complete	2022-01-11 17:21:36	KU+A (Umfang: vollständige klinische Untersuchung mit DRU nach Ermessen)
192		2022-01-11 17:26:29	Fall 2: 4. POD nach Hemikolektomie links, Hemiparese	Complete	2022-01-11 17:26:56		Ja	Ich bin Student/in			20-25 Jahre	(angehende(r)) MedizinerIn	StudentIn					Complete	2022-01-11 17:27:08	Complete						Incomplete		Nicht ausgewählt	Nicht ausgewählt	Nicht ausgewählt	Nicht ausgewählt	Nicht ausgewählt	Nicht ausgewählt	Nicht ausgewählt	Nicht ausgewählt	Nicht ausgewählt	Nicht ausgewählt	Nicht ausgewählt	Nicht ausgewählt	Nicht ausgewählt	Nicht ausgewählt	Nicht ausgewählt	Nicht ausgewählt	Incomplete
193		2022-01-11 17:29:41	Fall 1: 4. POD nach Ileostomarückverlagerung, starke Abwehrspannung	Complete														Incomplete		Incomplete						Incomplete		Nicht ausgewählt	Nicht ausgewählt	Nicht ausgewählt	Nicht ausgewählt	Nicht ausgewählt	Nicht ausgewählt	Nicht ausgewählt	Nicht ausgewählt	Nicht ausgewählt	Nicht ausgewählt	Nicht ausgewählt	Nicht ausgewählt	Nicht ausgewählt	Nicht ausgewählt	Nicht ausgewählt	Nicht ausgewählt	Incomplete
194		2022-01-11 18:05:44	Fall 1: 4. POD nach Ileostomarückverlagerung, starke Abwehrspannung	Complete	2022-01-11 18:05:57		Ja	Ich bin Student/in			26-30 Jahre	(angehende(r)) MedizinerIn	StudentIn					Complete	2022-01-11 18:05:59	Complete	2022-01-11 18:06:50	Ja	Gastrointestinales Spektrum	Blutungskomplikation		Complete	2022-01-11 18:07:17	Ausgewählt	Nicht ausgewählt	Nicht ausgewählt	Ausgewählt	Nicht ausgewählt	Nicht ausgewählt	Nicht ausgewählt	Ausgewählt	Nicht ausgewählt	Nicht ausgewählt	Nicht ausgewählt	Nicht ausgewählt	Nicht ausgewählt	Nicht ausgewählt	Nicht ausgewählt	Nicht ausgewählt	Complete	2022-01-11 18:07:44	KU+A (Umfang: vollständige klinische Untersuchung mit DRU nach Ermessen)			Monitoring der Vitalparameter (Blutdruck, Puls, Sauerstoffsättigung)
195		2022-01-11 19:34:22	Fall 2: 4. POD nach Hemikolektomie links, Hemiparese	Complete	2022-01-11 19:35:10		Ja	Ich bin Student/in			20-25 Jahre	(angehende(r)) MedizinerIn	StudentIn					Complete	2022-01-11 19:35:23	Complete						Incomplete		Nicht ausgewählt	Nicht ausgewählt	Nicht ausgewählt	Nicht ausgewählt	Nicht ausgewählt	Nicht ausgewählt	Nicht ausgewählt	Nicht ausgewählt	Nicht ausgewählt	Nicht ausgewählt	Nicht ausgewählt	Nicht ausgewählt	Nicht ausgewählt	Nicht ausgewählt	Nicht ausgewählt	Nicht ausgewählt	Incomplete
196		2022-01-11 20:23:34	Fall 2: 4. POD nach Hemikolektomie links, Hemiparese	Complete	2022-01-11 20:26:38		Ja	Uniklinikum in Deutschland	Dresden	>100	46-50 Jahre	PhysiotherapeutIn, ErgotherapeutIn					21-30 Jahre	Complete	2022-01-11 20:26:59	Complete	2022-01-11 20:28:52	Ja	Gastrointestinales Spektrum			Complete		Nicht ausgewählt	Nicht ausgewählt	Nicht ausgewählt	Nicht ausgewählt	Nicht ausgewählt	Nicht ausgewählt	Nicht ausgewählt	Nicht ausgewählt	Nicht ausgewählt	Nicht ausgewählt	Nicht ausgewählt	Nicht ausgewählt	Nicht ausgewählt	Nicht ausgewählt	Nicht ausgewählt	Nicht ausgewählt	Incomplete
197		2022-01-11 20:30:03	Fall 1: 4. POD nach Ileostomarückverlagerung, starke Abwehrspannung	Complete	2022-01-11 20:30:34		Ja	Ich bin Student/in			20-25 Jahre	(angehende(r)) MedizinerIn	StudentIn					Complete	2022-01-11 20:30:49	Complete	2022-01-11 20:31:43	Ja	Gastrointestinales Spektrum			Complete		Nicht ausgewählt	Nicht ausgewählt	Nicht ausgewählt	Nicht ausgewählt	Nicht ausgewählt	Nicht ausgewählt	Nicht ausgewählt	Nicht ausgewählt	Nicht ausgewählt	Nicht ausgewählt	Nicht ausgewählt	Nicht ausgewählt	Nicht ausgewählt	Nicht ausgewählt	Nicht ausgewählt	Nicht ausgewählt	Incomplete
198		2022-01-11 21:34:00	Fall 1: 4. POD nach Ileostomarückverlagerung, starke Abwehrspannung	Complete	2022-01-11 21:34:30		Ja	Uniklinikum in Deutschland	Dresden	>100	< 20 Jahre	Weiteres Klinikpersonal mit Patientenkontakt					0-5 Jahre	Complete	2022-01-11 21:34:33	Complete	2022-01-11 21:45:24	Ja	Gastrointestinales Spektrum	Blutungskomplikation		Complete	2022-01-11 21:47:19	Ausgewählt	Nicht ausgewählt	Nicht ausgewählt	Ausgewählt	Nicht ausgewählt	Nicht ausgewählt	Nicht ausgewählt	Nicht ausgewählt	Nicht ausgewählt	Ausgewählt	Nicht ausgewählt	Nicht ausgewählt	Nicht ausgewählt	Nicht ausgewählt	Nicht ausgewählt	Nicht ausgewählt	Complete	2022-01-11 21:47:45	KU+A (Umfang: vollständige klinische Untersuchung mit DRU nach Ermessen)			Monitoring der Vitalparameter (Blutdruck, Puls, Sauerstoffsättigung)
199		2022-01-11 22:43:36	Fall 1: 4. POD nach Ileostomarückverlagerung, starke Abwehrspannung	Complete	2022-01-11 22:48:03		Ja	Ich bin Student/in			31-35 Jahre	(angehende(r)) MedizinerIn	StudentIn					Complete	2022-01-11 22:48:38	Complete	2022-01-11 22:51:26	Ja	Gastrointestinales Spektrum			Complete	2022-01-11 22:55:11	Nicht ausgewählt	Nicht ausgewählt	Nicht ausgewählt	Ausgewählt	Nicht ausgewählt	Nicht ausgewählt	Ausgewählt	Nicht ausgewählt	Nicht ausgewählt	Ausgewählt	Nicht ausgewählt	Nicht ausgewählt	Nicht ausgewählt	Nicht ausgewählt	Nicht ausgewählt	Nicht ausgewählt	Complete	2022-01-11 22:55:48				Monitoring der Vitalparameter (Blutdruck, Puls, Sauerstoffsättigung)
200		2022-01-12 00:41:53	Fall 6: 7. POD nach Whipple, blutige Drainage, Bauchschmerzen	Complete														Incomplete		Incomplete						Incomplete		Nicht ausgewählt	Nicht ausgewählt	Nicht ausgewählt	Nicht ausgewählt	Nicht ausgewählt	Nicht ausgewählt	Nicht ausgewählt	Nicht ausgewählt	Nicht ausgewählt	Nicht ausgewählt	Nicht ausgewählt	Nicht ausgewählt	Nicht ausgewählt	Nicht ausgewählt	Nicht ausgewählt	Nicht ausgewählt	Incomplete
201		2022-01-12 02:36:34	Fall 6: 7. POD nach Whipple, blutige Drainage, Bauchschmerzen	Complete	2022-01-12 02:37:31		Ja	Uniklinikum in Deutschland	Dresden	< 50	41-45 Jahre	Gesundheits- und KrankenpflegerIn		Anästhesiologie			16-20 Jahre	Complete	2022-01-12 02:37:40	Complete	2022-01-12 02:39:01	Ja	Gastrointestinales Spektrum	Infektkomplikation		Complete	2022-01-12 02:39:35	Ausgewählt	Nicht ausgewählt	Nicht ausgewählt	Nicht ausgewählt	Nicht ausgewählt	Nicht ausgewählt	Ausgewählt	Nicht ausgewählt	Nicht ausgewählt	Ausgewählt	Nicht ausgewählt	Nicht ausgewählt	Nicht ausgewählt	Nicht ausgewählt	Nicht ausgewählt	Nicht ausgewählt	Complete	2022-01-12 02:40:31	KU+A (Umfang: vollständige klinische Untersuchung mit DRU nach Ermessen)
202		2022-01-12 03:51:28	Fall 1: 4. POD nach Ileostomarückverlagerung, starke Abwehrspannung	Complete	2022-01-12 03:53:29		Ja	Uniklinikum in Deutschland	Dresden	< 50	20-25 Jahre	Gesundheits- und KrankenpflegerIn		Chirurgie	Viszeralchirurgie		0-5 Jahre	Complete	2022-01-12 03:54:03	Complete						Incomplete		Nicht ausgewählt	Nicht ausgewählt	Nicht ausgewählt	Nicht ausgewählt	Nicht ausgewählt	Nicht ausgewählt	Nicht ausgewählt	Nicht ausgewählt	Nicht ausgewählt	Nicht ausgewählt	Nicht ausgewählt	Nicht ausgewählt	Nicht ausgewählt	Nicht ausgewählt	Nicht ausgewählt	Nicht ausgewählt	Incomplete
203		2022-01-12 04:07:34	Fall 1: 4. POD nach Ileostomarückverlagerung, starke Abwehrspannung	Complete	2022-01-12 04:09:13		Ja	Uniklinikum in Deutschland	Dresden	>100	51-55 Jahre	Gesundheits- und KrankenpflegerIn		Chirurgie	Viszeralchirurgie		31-40 Jahre	Complete	2022-01-12 04:09:27	Complete	2022-01-12 04:10:38	Ja	Gastrointestinales Spektrum	Andere Komplikation	Anastomoseninsuffizienz	Complete	2022-01-12 04:12:20	Nicht ausgewählt	Nicht ausgewählt	Nicht ausgewählt	Nicht ausgewählt	Nicht ausgewählt	Ausgewählt	Ausgewählt	Nicht ausgewählt	Nicht ausgewählt	Ausgewählt	Nicht ausgewählt	Nicht ausgewählt	Nicht ausgewählt	Nicht ausgewählt	Nicht ausgewählt	Nicht ausgewählt	Complete	2022-01-12 04:13:17
204		2022-01-12 04:41:37	Fall 2: 4. POD nach Hemikolektomie links, Hemiparese	Complete	2022-01-12 04:42:23		Ja	Uniklinikum in Deutschland	Dresden	>100	51-55 Jahre	Gesundheits- und KrankenpflegerIn		Chirurgie	Viszeralchirurgie		31-40 Jahre	Complete	2022-01-12 04:42:26	Complete						Incomplete		Nicht ausgewählt	Nicht ausgewählt	Nicht ausgewählt	Nicht ausgewählt	Nicht ausgewählt	Nicht ausgewählt	Nicht ausgewählt	Nicht ausgewählt	Nicht ausgewählt	Nicht ausgewählt	Nicht ausgewählt	Nicht ausgewählt	Nicht ausgewählt	Nicht ausgewählt	Nicht ausgewählt	Nicht ausgewählt	Incomplete
205		2022-01-12 04:42:50	Fall 6: 7. POD nach Whipple, blutige Drainage, Bauchschmerzen	Complete	2022-01-12 04:43:38		Ja	Uniklinikum in Deutschland	Dresden	>100	51-55 Jahre	Gesundheits- und KrankenpflegerIn		Chirurgie	Viszeralchirurgie		31-40 Jahre	Complete	2022-01-12 04:43:42	Complete	2022-01-12 04:45:04	Ja	Gastrointestinales Spektrum	Infektkomplikation		Complete	2022-01-12 04:46:33	Nicht ausgewählt	Nicht ausgewählt	Nicht ausgewählt	Nicht ausgewählt	Nicht ausgewählt	Nicht ausgewählt	Ausgewählt	Nicht ausgewählt	Nicht ausgewählt	Ausgewählt	Nicht ausgewählt	Nicht ausgewählt	Nicht ausgewählt	Nicht ausgewählt	Nicht ausgewählt	Ausgewählt	Complete	2022-01-12 04:46:52
206		2022-01-12 08:29:11	Fall 3: 4. POD nach distaler Pankreatektomie, trübe Drainage und steigende Infektparameter	Complete														Incomplete		Incomplete						Incomplete		Nicht ausgewählt	Nicht ausgewählt	Nicht ausgewählt	Nicht ausgewählt	Nicht ausgewählt	Nicht ausgewählt	Nicht ausgewählt	Nicht ausgewählt	Nicht ausgewählt	Nicht ausgewählt	Nicht ausgewählt	Nicht ausgewählt	Nicht ausgewählt	Nicht ausgewählt	Nicht ausgewählt	Nicht ausgewählt	Incomplete
207		2022-01-12 08:35:41	Fall 6: 7. POD nach Whipple, blutige Drainage, Bauchschmerzen	Complete	2022-01-12 08:37:24		Ja	Ich bin Student/in			20-25 Jahre	Gesundheits- und KrankenpflegerIn		Sonstige Fachrichtung			0-5 Jahre	Complete	2022-01-12 08:37:39	Complete	2022-01-12 08:38:56	Ja	Gastrointestinales Spektrum			Complete	2022-01-12 08:39:57	Nicht ausgewählt	Nicht ausgewählt	Nicht ausgewählt	Ausgewählt	Nicht ausgewählt	Nicht ausgewählt	Ausgewählt	Ausgewählt	Nicht ausgewählt	Nicht ausgewählt	Nicht ausgewählt	Nicht ausgewählt	Nicht ausgewählt	Nicht ausgewählt	Nicht ausgewählt	Nicht ausgewählt	Complete	2022-01-12 08:40:24				Monitoring der Vitalparameter (Blutdruck, Puls, Sauerstoffsättigung)
208		2022-01-12 08:45:30	Fall 1: 4. POD nach Ileostomarückverlagerung, starke Abwehrspannung	Complete	2022-01-12 08:47:34		Ja	Ich bin Student/in			20-25 Jahre	(angehende(r)) MedizinerIn	StudentIn					Complete	2022-01-12 08:47:57	Complete	2022-01-12 08:49:31	Ja	Gastrointestinales Spektrum	Infektkomplikation		Complete	2022-01-12 08:51:00	Ausgewählt	Nicht ausgewählt	Nicht ausgewählt	Nicht ausgewählt	Nicht ausgewählt	Nicht ausgewählt	Ausgewählt	Nicht ausgewählt	Nicht ausgewählt	Nicht ausgewählt	Nicht ausgewählt	Nicht ausgewählt	Nicht ausgewählt	Nicht ausgewählt	Nicht ausgewählt	Ausgewählt	Complete	2022-01-12 08:51:45	KU+A (Umfang: vollständige klinische Untersuchung mit DRU nach Ermessen)
209		2022-01-12 08:53:09	Fall 2: 4. POD nach Hemikolektomie links, Hemiparese	Complete	2022-01-12 08:53:34		Ja	Ich bin Student/in			20-25 Jahre	(angehende(r)) MedizinerIn	StudentIn					Complete	2022-01-12 08:53:38	Complete	2022-01-12 08:54:06	Ja	Gastrointestinales Spektrum			Complete	2022-01-12 08:54:22	Nicht ausgewählt	Nicht ausgewählt	Nicht ausgewählt	Ausgewählt	Nicht ausgewählt	Nicht ausgewählt	Ausgewählt	Nicht ausgewählt	Nicht ausgewählt	Ausgewählt	Nicht ausgewählt	Nicht ausgewählt	Nicht ausgewählt	Nicht ausgewählt	Nicht ausgewählt	Nicht ausgewählt	Complete	2022-01-12 08:54:36				Monitoring der Vitalparameter (Blutdruck, Puls, Sauerstoffsättigung)
210		2022-01-12 09:11:14	Fall 1: 4. POD nach Ileostomarückverlagerung, starke Abwehrspannung	Complete														Incomplete		Incomplete						Incomplete		Nicht ausgewählt	Nicht ausgewählt	Nicht ausgewählt	Nicht ausgewählt	Nicht ausgewählt	Nicht ausgewählt	Nicht ausgewählt	Nicht ausgewählt	Nicht ausgewählt	Nicht ausgewählt	Nicht ausgewählt	Nicht ausgewählt	Nicht ausgewählt	Nicht ausgewählt	Nicht ausgewählt	Nicht ausgewählt	Incomplete
211		2022-01-12 09:46:05	Fall 2: 4. POD nach Hemikolektomie links, Hemiparese	Complete	2022-01-12 09:46:59		Ja	Ich bin Student/in			20-25 Jahre	(angehende(r)) MedizinerIn	StudentIn					Complete	2022-01-12 09:47:15	Complete	2022-01-12 09:48:43	Ja	Kardiales Spektrum	Blutungskomplikation		Complete	2022-01-12 09:49:42	Ausgewählt	Ausgewählt	Nicht ausgewählt	Nicht ausgewählt	Nicht ausgewählt	Nicht ausgewählt	Nicht ausgewählt	Nicht ausgewählt	Nicht ausgewählt	Ausgewählt	Nicht ausgewählt	Nicht ausgewählt	Nicht ausgewählt	Nicht ausgewählt	Nicht ausgewählt	Nicht ausgewählt	Complete	2022-01-12 09:50:15	KU+A (Umfang: vollständige klinische Untersuchung mit DRU nach Ermessen)	GCS
212		2022-01-12 10:22:48	Fall 1: 4. POD nach Ileostomarückverlagerung, starke Abwehrspannung	Complete	2022-01-12 10:24:44		Ja	Uniklinikum in Deutschland	Dresden	>100	< 20 Jahre	Weiteres Klinikpersonal mit Patientenkontakt					0-5 Jahre	Complete	2022-01-12 10:25:04	Complete	2022-01-12 10:26:53	Nein	Gastrointestinales Spektrum	Infektkomplikation		Complete	2022-01-12 20:59:12	Nicht ausgewählt	Nicht ausgewählt	Nicht ausgewählt	Nicht ausgewählt	Nicht ausgewählt	Nicht ausgewählt	Ausgewählt	Nicht ausgewählt	Nicht ausgewählt	Ausgewählt	Nicht ausgewählt	Nicht ausgewählt	Nicht ausgewählt	Nicht ausgewählt	Nicht ausgewählt	Nicht ausgewählt	Complete	2022-01-12 20:59:59
213		2022-01-12 10:41:51	Fall 1: 4. POD nach Ileostomarückverlagerung, starke Abwehrspannung	Complete														Incomplete		Incomplete						Incomplete		Nicht ausgewählt	Nicht ausgewählt	Nicht ausgewählt	Nicht ausgewählt	Nicht ausgewählt	Nicht ausgewählt	Nicht ausgewählt	Nicht ausgewählt	Nicht ausgewählt	Nicht ausgewählt	Nicht ausgewählt	Nicht ausgewählt	Nicht ausgewählt	Nicht ausgewählt	Nicht ausgewählt	Nicht ausgewählt	Incomplete
214		2022-01-12 11:05:06	Fall 1: 4. POD nach Ileostomarückverlagerung, starke Abwehrspannung	Complete	2022-01-12 12:22:17		Ja	Uniklinikum in Deutschland	Dresden	< 50	20-25 Jahre	Weiteres Klinikpersonal mit Patientenkontakt					0-5 Jahre	Complete	2022-01-12 12:22:53	Complete	2022-01-12 12:24:36	Nein	Gastrointestinales Spektrum			Complete	2022-01-12 12:28:19	Ausgewählt	Nicht ausgewählt	Nicht ausgewählt	Nicht ausgewählt	Nicht ausgewählt	Nicht ausgewählt	Ausgewählt	Nicht ausgewählt	Nicht ausgewählt	Ausgewählt	Nicht ausgewählt	Nicht ausgewählt	Nicht ausgewählt	Nicht ausgewählt	Nicht ausgewählt	Nicht ausgewählt	Complete	2022-01-12 12:29:11	KU+A (Umfang: vollständige klinische Untersuchung mit DRU nach Ermessen)
215		2022-01-12 14:26:47	Fall 1: 4. POD nach Ileostomarückverlagerung, starke Abwehrspannung	Complete	2022-01-12 14:28:05		Ja	Ich bin Student/in			20-25 Jahre	(angehende(r)) MedizinerIn	PJ-ler/in					Complete	2022-01-12 14:29:27	Complete	2022-01-12 14:30:17	Ja	Gastrointestinales Spektrum	Blutungskomplikation		Complete	2022-01-12 14:31:18	Ausgewählt	Nicht ausgewählt	Nicht ausgewählt	Ausgewählt	Nicht ausgewählt	Nicht ausgewählt	Nicht ausgewählt	Ausgewählt	Nicht ausgewählt	Nicht ausgewählt	Nicht ausgewählt	Nicht ausgewählt	Nicht ausgewählt	Nicht ausgewählt	Nicht ausgewählt	Nicht ausgewählt	Complete	2022-01-12 14:31:37	KU+A (Umfang: vollständige klinische Untersuchung mit DRU nach Ermessen)			Monitoring der Vitalparameter (Blutdruck, Puls, Sauerstoffsättigung)
216		2022-01-12 17:03:59	Fall 1: 4. POD nach Ileostomarückverlagerung, starke Abwehrspannung	Complete														Incomplete		Incomplete						Incomplete		Nicht ausgewählt	Nicht ausgewählt	Nicht ausgewählt	Nicht ausgewählt	Nicht ausgewählt	Nicht ausgewählt	Nicht ausgewählt	Nicht ausgewählt	Nicht ausgewählt	Nicht ausgewählt	Nicht ausgewählt	Nicht ausgewählt	Nicht ausgewählt	Nicht ausgewählt	Nicht ausgewählt	Nicht ausgewählt	Incomplete
217		2022-01-12 17:27:07	Fall 2: 4. POD nach Hemikolektomie links, Hemiparese	Complete	2022-01-12 17:27:39		Ja	Ich bin Student/in			26-30 Jahre	(angehende(r)) MedizinerIn	PJ-ler/in					Complete	2022-01-12 17:27:42	Complete	2022-01-12 17:28:17	Ja	Gastrointestinales Spektrum	Infektkomplikation		Complete	2022-01-12 17:28:32	Nicht ausgewählt	Nicht ausgewählt	Nicht ausgewählt	Ausgewählt	Nicht ausgewählt	Nicht ausgewählt	Ausgewählt	Nicht ausgewählt	Nicht ausgewählt	Nicht ausgewählt	Nicht ausgewählt	Nicht ausgewählt	Nicht ausgewählt	Nicht ausgewählt	Nicht ausgewählt	Ausgewählt	Complete	2022-01-12 17:28:48				Monitoring der Vitalparameter (Blutdruck, Puls, Sauerstoffsättigung)
218		2022-01-12 18:27:23	Fall 2: 4. POD nach Hemikolektomie links, Hemiparese	Complete	2022-01-12 18:27:57		Ja	Uniklinikum in Deutschland	Dresden	< 50	20-25 Jahre	Weiteres Klinikpersonal mit Patientenkontakt					0-5 Jahre	Complete	2022-01-12 18:28:00	Complete						Incomplete		Nicht ausgewählt	Nicht ausgewählt	Nicht ausgewählt	Nicht ausgewählt	Nicht ausgewählt	Nicht ausgewählt	Nicht ausgewählt	Nicht ausgewählt	Nicht ausgewählt	Nicht ausgewählt	Nicht ausgewählt	Nicht ausgewählt	Nicht ausgewählt	Nicht ausgewählt	Nicht ausgewählt	Nicht ausgewählt	Incomplete
219		2022-01-12 18:50:12	Fall 1: 4. POD nach Ileostomarückverlagerung, starke Abwehrspannung	Complete	2022-01-12 18:52:05		Ja	Ich bin Student/in			20-25 Jahre	(angehende(r)) MedizinerIn	StudentIn					Complete	2022-01-12 18:52:17	Complete	2022-01-12 18:53:29	Ja	Gastrointestinales Spektrum	Infektkomplikation		Complete	2022-01-12 18:54:46	Nicht ausgewählt	Nicht ausgewählt	Nicht ausgewählt	Nicht ausgewählt	Ausgewählt	Ausgewählt	Ausgewählt	Nicht ausgewählt	Nicht ausgewählt	Nicht ausgewählt	Nicht ausgewählt	Nicht ausgewählt	Nicht ausgewählt	Nicht ausgewählt	Nicht ausgewählt	Nicht ausgewählt	Complete	2022-01-12 18:55:21
220		2022-01-13 02:37:12	Fall 1: 4. POD nach Ileostomarückverlagerung, starke Abwehrspannung	Complete	2022-01-13 02:40:36		Ja	Uniklinikum in Deutschland	Dresden	>100	31-35 Jahre	Gesundheits- und KrankenpflegerIn		Chirurgie	Viszeralchirurgie		6-10 Jahre	Complete	2022-01-13 02:40:53	Complete	2022-01-13 02:41:55	Ja	Gastrointestinales Spektrum	Infektkomplikation		Complete		Nicht ausgewählt	Nicht ausgewählt	Nicht ausgewählt	Nicht ausgewählt	Nicht ausgewählt	Nicht ausgewählt	Nicht ausgewählt	Nicht ausgewählt	Nicht ausgewählt	Nicht ausgewählt	Nicht ausgewählt	Nicht ausgewählt	Nicht ausgewählt	Nicht ausgewählt	Nicht ausgewählt	Nicht ausgewählt	Incomplete
221		2022-01-13 02:43:42	Fall 1: 4. POD nach Ileostomarückverlagerung, starke Abwehrspannung	Complete	2022-01-13 02:44:13		Ja	Uniklinikum in Deutschland	Dresden	>100	31-35 Jahre	Gesundheits- und KrankenpflegerIn		Chirurgie	Viszeralchirurgie		6-10 Jahre	Complete	2022-01-13 02:44:17	Complete	2022-01-13 02:44:41	Ja	Gastrointestinales Spektrum	Infektkomplikation		Complete	2022-01-13 02:46:30	Nicht ausgewählt	Nicht ausgewählt	Nicht ausgewählt	Nicht ausgewählt	Ausgewählt	Nicht ausgewählt	Ausgewählt	Nicht ausgewählt	Nicht ausgewählt	Ausgewählt	Nicht ausgewählt	Nicht ausgewählt	Nicht ausgewählt	Nicht ausgewählt	Nicht ausgewählt	Nicht ausgewählt	Complete	2022-01-13 02:47:09
222		2022-01-13 09:50:05	Fall 1: 4. POD nach Ileostomarückverlagerung, starke Abwehrspannung	Complete	2022-01-13 09:52:04		Ja	Andere medizinische Einrichtung (Praxis, MVZ,...)			36-40 Jahre	Weiteres Klinikpersonal mit Patientenkontakt					11-15 Jahre	Complete	2022-01-13 09:52:22	Complete	2022-01-13 09:54:01	Ja	Gastrointestinales Spektrum	Andere Komplikation	Ileus oder Anastomoseninsuffizienz	Complete	2022-01-13 09:55:13	Nicht ausgewählt	Nicht ausgewählt	Nicht ausgewählt	Ausgewählt	Nicht ausgewählt	Nicht ausgewählt	Nicht ausgewählt	Nicht ausgewählt	Nicht ausgewählt	Ausgewählt	Nicht ausgewählt	Nicht ausgewählt	Nicht ausgewählt	Nicht ausgewählt	Nicht ausgewählt	Ausgewählt	Complete	2022-01-13 09:55:52				Monitoring der Vitalparameter (Blutdruck, Puls, Sauerstoffsättigung)
223		2022-01-13 10:53:56	Fall 1: 4. POD nach Ileostomarückverlagerung, starke Abwehrspannung	Complete														Incomplete		Incomplete						Incomplete		Nicht ausgewählt	Nicht ausgewählt	Nicht ausgewählt	Nicht ausgewählt	Nicht ausgewählt	Nicht ausgewählt	Nicht ausgewählt	Nicht ausgewählt	Nicht ausgewählt	Nicht ausgewählt	Nicht ausgewählt	Nicht ausgewählt	Nicht ausgewählt	Nicht ausgewählt	Nicht ausgewählt	Nicht ausgewählt	Incomplete
224		2022-01-14 02:27:55	Fall 2: 4. POD nach Hemikolektomie links, Hemiparese	Complete	2022-01-14 02:29:22		Ja	Uniklinikum in Deutschland	Dresden	< 50	41-45 Jahre	Gesundheits- und KrankenpflegerIn		Chirurgie	Allgemeine Chirurgie		11-15 Jahre	Complete	2022-01-14 02:29:39	Complete	2022-01-14 02:31:57	Nein	Gastrointestinales Spektrum			Complete	2022-01-14 02:33:01	Ausgewählt	Nicht ausgewählt	Nicht ausgewählt	Nicht ausgewählt	Nicht ausgewählt	Nicht ausgewählt	Ausgewählt	Nicht ausgewählt	Nicht ausgewählt	Ausgewählt	Nicht ausgewählt	Nicht ausgewählt	Nicht ausgewählt	Nicht ausgewählt	Nicht ausgewählt	Nicht ausgewählt	Complete	2022-01-14 02:33:41	KU+A (Umfang: vollständige klinische Untersuchung mit DRU nach Ermessen)
225		2022-01-14 09:26:47	Fall 2: 4. POD nach Hemikolektomie links, Hemiparese	Complete	2022-01-14 09:28:05		Ja	Uniklinikum in Deutschland	Dresden	< 50	46-50 Jahre	Gesundheits- und KrankenpflegerIn		Innere Medizin		IM + Gastroenterologie	21-30 Jahre	Complete	2022-01-14 09:28:14	Complete	2022-01-14 09:29:14	Ja	Gastrointestinales Spektrum	Andere Komplikation	Ilius/ Ischämie	Complete	2022-01-14 09:30:10	Nicht ausgewählt	Nicht ausgewählt	Nicht ausgewählt	Nicht ausgewählt	Nicht ausgewählt	Nicht ausgewählt	Ausgewählt	Nicht ausgewählt	Ausgewählt	Ausgewählt	Nicht ausgewählt	Nicht ausgewählt	Nicht ausgewählt	Nicht ausgewählt	Nicht ausgewählt	Nicht ausgewählt	Complete	2022-01-14 09:30:34
226		2022-01-14 15:08:14	Fall 1: 4. POD nach Ileostomarückverlagerung, starke Abwehrspannung	Complete	[not completed]													Incomplete		Incomplete						Incomplete		Nicht ausgewählt	Nicht ausgewählt	Nicht ausgewählt	Nicht ausgewählt	Nicht ausgewählt	Nicht ausgewählt	Nicht ausgewählt	Nicht ausgewählt	Nicht ausgewählt	Nicht ausgewählt	Nicht ausgewählt	Nicht ausgewählt	Nicht ausgewählt	Nicht ausgewählt	Nicht ausgewählt	Nicht ausgewählt	Incomplete
227		2022-01-15 02:24:28	Fall 1: 4. POD nach Ileostomarückverlagerung, starke Abwehrspannung	Complete	2022-01-15 02:24:56		Ja	Uniklinikum in Deutschland	Dresden	>100	31-35 Jahre	Gesundheits- und KrankenpflegerIn		Chirurgie	Viszeralchirurgie		6-10 Jahre	Complete	2022-01-15 02:25:01	Complete	2022-01-15 02:25:47	Ja	Gastrointestinales Spektrum	Blutungskomplikation		Complete	2022-01-15 02:27:07	Nicht ausgewählt	Nicht ausgewählt	Nicht ausgewählt	Ausgewählt	Nicht ausgewählt	Nicht ausgewählt	Ausgewählt	Nicht ausgewählt	Nicht ausgewählt	Ausgewählt	Nicht ausgewählt	Nicht ausgewählt	Nicht ausgewählt	Nicht ausgewählt	Nicht ausgewählt	Nicht ausgewählt	Complete	2022-01-15 02:27:52				Monitoring der Vitalparameter (Blutdruck, Puls, Sauerstoffsättigung)
228		2022-01-15 16:34:33	Fall 2: 4. POD nach Hemikolektomie links, Hemiparese	Complete	2022-01-15 16:35:22		Ja	Uniklinikum in Deutschland	Dresden	>100	< 20 Jahre	Weiteres Klinikpersonal mit Patientenkontakt					0-5 Jahre	Complete	2022-01-15 16:35:30	Complete						Incomplete		Nicht ausgewählt	Nicht ausgewählt	Nicht ausgewählt	Nicht ausgewählt	Nicht ausgewählt	Nicht ausgewählt	Nicht ausgewählt	Nicht ausgewählt	Nicht ausgewählt	Nicht ausgewählt	Nicht ausgewählt	Nicht ausgewählt	Nicht ausgewählt	Nicht ausgewählt	Nicht ausgewählt	Nicht ausgewählt	Incomplete
229		2022-01-15 22:36:59	Fall 2: 4. POD nach Hemikolektomie links, Hemiparese	Complete	2022-01-15 22:37:33		Ja	Uniklinikum in Deutschland	Dresden	>100	31-35 Jahre	Gesundheits- und KrankenpflegerIn		Chirurgie	Viszeralchirurgie		6-10 Jahre	Complete	2022-01-15 22:37:36	Complete						Incomplete		Nicht ausgewählt	Nicht ausgewählt	Nicht ausgewählt	Nicht ausgewählt	Nicht ausgewählt	Nicht ausgewählt	Nicht ausgewählt	Nicht ausgewählt	Nicht ausgewählt	Nicht ausgewählt	Nicht ausgewählt	Nicht ausgewählt	Nicht ausgewählt	Nicht ausgewählt	Nicht ausgewählt	Nicht ausgewählt	Incomplete
230		2022-01-15 22:37:49	Fall 2: 4. POD nach Hemikolektomie links, Hemiparese	Complete	2022-01-15 22:38:17		Ja	Uniklinikum in Deutschland	Dresden	>100	26-30 Jahre	Gesundheits- und KrankenpflegerIn		Chirurgie	Viszeralchirurgie		6-10 Jahre	Complete	2022-01-15 22:38:20	Complete						Incomplete		Nicht ausgewählt	Nicht ausgewählt	Nicht ausgewählt	Nicht ausgewählt	Nicht ausgewählt	Nicht ausgewählt	Nicht ausgewählt	Nicht ausgewählt	Nicht ausgewählt	Nicht ausgewählt	Nicht ausgewählt	Nicht ausgewählt	Nicht ausgewählt	Nicht ausgewählt	Nicht ausgewählt	Nicht ausgewählt	Incomplete
231		2022-01-15 22:38:35	Fall 3: 4. POD nach distaler Pankreatektomie, trübe Drainage und steigende Infektparameter	Complete	2022-01-15 22:39:01		Ja	Uniklinikum in Deutschland	Dresden	>100	26-30 Jahre	Gesundheits- und KrankenpflegerIn		Chirurgie	Viszeralchirurgie		6-10 Jahre	Complete	2022-01-15 22:39:04	Complete						Incomplete		Nicht ausgewählt	Nicht ausgewählt	Nicht ausgewählt	Nicht ausgewählt	Nicht ausgewählt	Nicht ausgewählt	Nicht ausgewählt	Nicht ausgewählt	Nicht ausgewählt	Nicht ausgewählt	Nicht ausgewählt	Nicht ausgewählt	Nicht ausgewählt	Nicht ausgewählt	Nicht ausgewählt	Nicht ausgewählt	Incomplete
232		2022-01-15 22:39:37	Fall 2: 4. POD nach Hemikolektomie links, Hemiparese	Complete														Incomplete		Incomplete						Incomplete		Nicht ausgewählt	Nicht ausgewählt	Nicht ausgewählt	Nicht ausgewählt	Nicht ausgewählt	Nicht ausgewählt	Nicht ausgewählt	Nicht ausgewählt	Nicht ausgewählt	Nicht ausgewählt	Nicht ausgewählt	Nicht ausgewählt	Nicht ausgewählt	Nicht ausgewählt	Nicht ausgewählt	Nicht ausgewählt	Incomplete
233		2022-01-15 22:39:43	Fall 2: 4. POD nach Hemikolektomie links, Hemiparese	Complete														Incomplete		Incomplete						Incomplete		Nicht ausgewählt	Nicht ausgewählt	Nicht ausgewählt	Nicht ausgewählt	Nicht ausgewählt	Nicht ausgewählt	Nicht ausgewählt	Nicht ausgewählt	Nicht ausgewählt	Nicht ausgewählt	Nicht ausgewählt	Nicht ausgewählt	Nicht ausgewählt	Nicht ausgewählt	Nicht ausgewählt	Nicht ausgewählt	Incomplete
234		2022-01-15 22:56:13	Fall 3: 4. POD nach distaler Pankreatektomie, trübe Drainage und steigende Infektparameter	Complete														Incomplete		Incomplete						Incomplete		Nicht ausgewählt	Nicht ausgewählt	Nicht ausgewählt	Nicht ausgewählt	Nicht ausgewählt	Nicht ausgewählt	Nicht ausgewählt	Nicht ausgewählt	Nicht ausgewählt	Nicht ausgewählt	Nicht ausgewählt	Nicht ausgewählt	Nicht ausgewählt	Nicht ausgewählt	Nicht ausgewählt	Nicht ausgewählt	Incomplete
235		2022-01-16 07:05:53	Fall 2: 4. POD nach Hemikolektomie links, Hemiparese	Complete														Incomplete		Incomplete						Incomplete		Nicht ausgewählt	Nicht ausgewählt	Nicht ausgewählt	Nicht ausgewählt	Nicht ausgewählt	Nicht ausgewählt	Nicht ausgewählt	Nicht ausgewählt	Nicht ausgewählt	Nicht ausgewählt	Nicht ausgewählt	Nicht ausgewählt	Nicht ausgewählt	Nicht ausgewählt	Nicht ausgewählt	Nicht ausgewählt	Incomplete
236		2022-01-16 07:06:17	Fall 4: 2. POD nach Diskontinuitätshemikolektomie, Bauchschmerzen und Übelkeit	Complete														Incomplete		Incomplete						Incomplete		Nicht ausgewählt	Nicht ausgewählt	Nicht ausgewählt	Nicht ausgewählt	Nicht ausgewählt	Nicht ausgewählt	Nicht ausgewählt	Nicht ausgewählt	Nicht ausgewählt	Nicht ausgewählt	Nicht ausgewählt	Nicht ausgewählt	Nicht ausgewählt	Nicht ausgewählt	Nicht ausgewählt	Nicht ausgewählt	Incomplete
237		2022-01-16 16:42:41	Fall 5: 14. POD nach Rektumexstirpation, steigende Infektparameter	Complete														Incomplete		Incomplete						Incomplete		Nicht ausgewählt	Nicht ausgewählt	Nicht ausgewählt	Nicht ausgewählt	Nicht ausgewählt	Nicht ausgewählt	Nicht ausgewählt	Nicht ausgewählt	Nicht ausgewählt	Nicht ausgewählt	Nicht ausgewählt	Nicht ausgewählt	Nicht ausgewählt	Nicht ausgewählt	Nicht ausgewählt	Nicht ausgewählt	Incomplete
238		2022-01-16 16:50:51	Fall 1: 4. POD nach Ileostomarückverlagerung, starke Abwehrspannung	Complete	2022-01-16 16:51:19		Ja	Ich bin Student/in			20-25 Jahre	(angehende(r)) MedizinerIn	StudentIn					Complete	2022-01-16 16:51:23	Complete	2022-01-16 16:53:04	Ja	Gastrointestinales Spektrum			Complete	2022-01-16 16:54:19	Nicht ausgewählt	Nicht ausgewählt	Nicht ausgewählt	Ausgewählt	Nicht ausgewählt	Nicht ausgewählt	Ausgewählt	Ausgewählt	Nicht ausgewählt	Nicht ausgewählt	Nicht ausgewählt	Nicht ausgewählt	Nicht ausgewählt	Nicht ausgewählt	Nicht ausgewählt	Nicht ausgewählt	Complete	2022-01-16 16:54:47				Monitoring der Vitalparameter (Blutdruck, Puls, Sauerstoffsättigung)
239		2022-01-16 20:26:05	Fall 3: 4. POD nach distaler Pankreatektomie, trübe Drainage und steigende Infektparameter	Complete														Incomplete		Incomplete						Incomplete		Nicht ausgewählt	Nicht ausgewählt	Nicht ausgewählt	Nicht ausgewählt	Nicht ausgewählt	Nicht ausgewählt	Nicht ausgewählt	Nicht ausgewählt	Nicht ausgewählt	Nicht ausgewählt	Nicht ausgewählt	Nicht ausgewählt	Nicht ausgewählt	Nicht ausgewählt	Nicht ausgewählt	Nicht ausgewählt	Incomplete
240		2022-01-16 21:18:04	Fall 1: 4. POD nach Ileostomarückverlagerung, starke Abwehrspannung	Complete														Incomplete		Incomplete						Incomplete		Nicht ausgewählt	Nicht ausgewählt	Nicht ausgewählt	Nicht ausgewählt	Nicht ausgewählt	Nicht ausgewählt	Nicht ausgewählt	Nicht ausgewählt	Nicht ausgewählt	Nicht ausgewählt	Nicht ausgewählt	Nicht ausgewählt	Nicht ausgewählt	Nicht ausgewählt	Nicht ausgewählt	Nicht ausgewählt	Incomplete
241		2022-01-16 21:21:20	Fall 4: 2. POD nach Diskontinuitätshemikolektomie, Bauchschmerzen und Übelkeit	Complete														Incomplete		Incomplete						Incomplete		Nicht ausgewählt	Nicht ausgewählt	Nicht ausgewählt	Nicht ausgewählt	Nicht ausgewählt	Nicht ausgewählt	Nicht ausgewählt	Nicht ausgewählt	Nicht ausgewählt	Nicht ausgewählt	Nicht ausgewählt	Nicht ausgewählt	Nicht ausgewählt	Nicht ausgewählt	Nicht ausgewählt	Nicht ausgewählt	Incomplete
242		2022-01-17 08:56:02	Fall 3: 4. POD nach distaler Pankreatektomie, trübe Drainage und steigende Infektparameter	Complete														Incomplete		Incomplete						Incomplete		Nicht ausgewählt	Nicht ausgewählt	Nicht ausgewählt	Nicht ausgewählt	Nicht ausgewählt	Nicht ausgewählt	Nicht ausgewählt	Nicht ausgewählt	Nicht ausgewählt	Nicht ausgewählt	Nicht ausgewählt	Nicht ausgewählt	Nicht ausgewählt	Nicht ausgewählt	Nicht ausgewählt	Nicht ausgewählt	Incomplete
243		2022-01-17 19:22:28	Fall 6: 7. POD nach Whipple, blutige Drainage, Bauchschmerzen	Complete														Incomplete		Incomplete						Incomplete		Nicht ausgewählt	Nicht ausgewählt	Nicht ausgewählt	Nicht ausgewählt	Nicht ausgewählt	Nicht ausgewählt	Nicht ausgewählt	Nicht ausgewählt	Nicht ausgewählt	Nicht ausgewählt	Nicht ausgewählt	Nicht ausgewählt	Nicht ausgewählt	Nicht ausgewählt	Nicht ausgewählt	Nicht ausgewählt	Incomplete
244		2022-01-18 08:55:45	Fall 1: 4. POD nach Ileostomarückverlagerung, starke Abwehrspannung	Complete	2022-01-18 08:56:48		Ja	Ich bin Student/in			20-25 Jahre	(angehende(r)) MedizinerIn	PJ-ler/in					Complete	2022-01-18 08:56:59	Complete	2022-01-18 08:58:05	Ja	Gastrointestinales Spektrum			Complete	2022-01-18 08:59:38	Nicht ausgewählt	Nicht ausgewählt	Nicht ausgewählt	Ausgewählt	Nicht ausgewählt	Nicht ausgewählt	Ausgewählt	Nicht ausgewählt	Nicht ausgewählt	Ausgewählt	Nicht ausgewählt	Nicht ausgewählt	Nicht ausgewählt	Nicht ausgewählt	Nicht ausgewählt	Nicht ausgewählt	Complete	2022-01-18 09:00:16				Monitoring der Vitalparameter (Blutdruck, Puls, Sauerstoffsättigung)
245		2022-01-18 09:09:39	Fall 2: 4. POD nach Hemikolektomie links, Hemiparese	Complete														Incomplete		Incomplete						Incomplete		Nicht ausgewählt	Nicht ausgewählt	Nicht ausgewählt	Nicht ausgewählt	Nicht ausgewählt	Nicht ausgewählt	Nicht ausgewählt	Nicht ausgewählt	Nicht ausgewählt	Nicht ausgewählt	Nicht ausgewählt	Nicht ausgewählt	Nicht ausgewählt	Nicht ausgewählt	Nicht ausgewählt	Nicht ausgewählt	Incomplete
246		2022-01-18 13:06:56	Fall 3: 4. POD nach distaler Pankreatektomie, trübe Drainage und steigende Infektparameter	Complete														Incomplete		Incomplete						Incomplete		Nicht ausgewählt	Nicht ausgewählt	Nicht ausgewählt	Nicht ausgewählt	Nicht ausgewählt	Nicht ausgewählt	Nicht ausgewählt	Nicht ausgewählt	Nicht ausgewählt	Nicht ausgewählt	Nicht ausgewählt	Nicht ausgewählt	Nicht ausgewählt	Nicht ausgewählt	Nicht ausgewählt	Nicht ausgewählt	Incomplete
247		2022-01-18 13:20:27	Fall 4: 2. POD nach Diskontinuitätshemikolektomie, Bauchschmerzen und Übelkeit	Complete														Incomplete		Incomplete						Incomplete		Nicht ausgewählt	Nicht ausgewählt	Nicht ausgewählt	Nicht ausgewählt	Nicht ausgewählt	Nicht ausgewählt	Nicht ausgewählt	Nicht ausgewählt	Nicht ausgewählt	Nicht ausgewählt	Nicht ausgewählt	Nicht ausgewählt	Nicht ausgewählt	Nicht ausgewählt	Nicht ausgewählt	Nicht ausgewählt	Incomplete
248		2022-01-18 13:29:31	Fall 5: 14. POD nach Rektumexstirpation, steigende Infektparameter	Complete														Incomplete		Incomplete						Incomplete		Nicht ausgewählt	Nicht ausgewählt	Nicht ausgewählt	Nicht ausgewählt	Nicht ausgewählt	Nicht ausgewählt	Nicht ausgewählt	Nicht ausgewählt	Nicht ausgewählt	Nicht ausgewählt	Nicht ausgewählt	Nicht ausgewählt	Nicht ausgewählt	Nicht ausgewählt	Nicht ausgewählt	Nicht ausgewählt	Incomplete
249		2022-01-18 14:04:42	Fall 6: 7. POD nach Whipple, blutige Drainage, Bauchschmerzen	Complete														Incomplete		Incomplete						Incomplete		Nicht ausgewählt	Nicht ausgewählt	Nicht ausgewählt	Nicht ausgewählt	Nicht ausgewählt	Nicht ausgewählt	Nicht ausgewählt	Nicht ausgewählt	Nicht ausgewählt	Nicht ausgewählt	Nicht ausgewählt	Nicht ausgewählt	Nicht ausgewählt	Nicht ausgewählt	Nicht ausgewählt	Nicht ausgewählt	Incomplete
250		2022-01-18 16:20:19	Fall 6: 7. POD nach Whipple, blutige Drainage, Bauchschmerzen	Complete														Incomplete		Incomplete						Incomplete		Nicht ausgewählt	Nicht ausgewählt	Nicht ausgewählt	Nicht ausgewählt	Nicht ausgewählt	Nicht ausgewählt	Nicht ausgewählt	Nicht ausgewählt	Nicht ausgewählt	Nicht ausgewählt	Nicht ausgewählt	Nicht ausgewählt	Nicht ausgewählt	Nicht ausgewählt	Nicht ausgewählt	Nicht ausgewählt	Incomplete
251		2022-01-18 16:22:43	Fall 1: 4. POD nach Ileostomarückverlagerung, starke Abwehrspannung	Complete														Incomplete		Incomplete						Incomplete		Nicht ausgewählt	Nicht ausgewählt	Nicht ausgewählt	Nicht ausgewählt	Nicht ausgewählt	Nicht ausgewählt	Nicht ausgewählt	Nicht ausgewählt	Nicht ausgewählt	Nicht ausgewählt	Nicht ausgewählt	Nicht ausgewählt	Nicht ausgewählt	Nicht ausgewählt	Nicht ausgewählt	Nicht ausgewählt	Incomplete
252		2022-01-18 16:25:23	Fall 6: 7. POD nach Whipple, blutige Drainage, Bauchschmerzen	Complete														Incomplete		Incomplete						Incomplete		Nicht ausgewählt	Nicht ausgewählt	Nicht ausgewählt	Nicht ausgewählt	Nicht ausgewählt	Nicht ausgewählt	Nicht ausgewählt	Nicht ausgewählt	Nicht ausgewählt	Nicht ausgewählt	Nicht ausgewählt	Nicht ausgewählt	Nicht ausgewählt	Nicht ausgewählt	Nicht ausgewählt	Nicht ausgewählt	Incomplete
253		2022-01-18 16:39:05	Fall 1: 4. POD nach Ileostomarückverlagerung, starke Abwehrspannung	Complete														Incomplete		Incomplete						Incomplete		Nicht ausgewählt	Nicht ausgewählt	Nicht ausgewählt	Nicht ausgewählt	Nicht ausgewählt	Nicht ausgewählt	Nicht ausgewählt	Nicht ausgewählt	Nicht ausgewählt	Nicht ausgewählt	Nicht ausgewählt	Nicht ausgewählt	Nicht ausgewählt	Nicht ausgewählt	Nicht ausgewählt	Nicht ausgewählt	Incomplete
254		2022-01-18 16:44:38	Fall 6: 7. POD nach Whipple, blutige Drainage, Bauchschmerzen	Complete														Incomplete		Incomplete						Incomplete		Nicht ausgewählt	Nicht ausgewählt	Nicht ausgewählt	Nicht ausgewählt	Nicht ausgewählt	Nicht ausgewählt	Nicht ausgewählt	Nicht ausgewählt	Nicht ausgewählt	Nicht ausgewählt	Nicht ausgewählt	Nicht ausgewählt	Nicht ausgewählt	Nicht ausgewählt	Nicht ausgewählt	Nicht ausgewählt	Incomplete
255		2022-01-18 16:50:37	Fall 1: 4. POD nach Ileostomarückverlagerung, starke Abwehrspannung	Complete														Incomplete		Incomplete						Incomplete		Nicht ausgewählt	Nicht ausgewählt	Nicht ausgewählt	Nicht ausgewählt	Nicht ausgewählt	Nicht ausgewählt	Nicht ausgewählt	Nicht ausgewählt	Nicht ausgewählt	Nicht ausgewählt	Nicht ausgewählt	Nicht ausgewählt	Nicht ausgewählt	Nicht ausgewählt	Nicht ausgewählt	Nicht ausgewählt	Incomplete
256		2022-01-18 17:12:44	Fall 1: 4. POD nach Ileostomarückverlagerung, starke Abwehrspannung	Complete														Incomplete		Incomplete						Incomplete		Nicht ausgewählt	Nicht ausgewählt	Nicht ausgewählt	Nicht ausgewählt	Nicht ausgewählt	Nicht ausgewählt	Nicht ausgewählt	Nicht ausgewählt	Nicht ausgewählt	Nicht ausgewählt	Nicht ausgewählt	Nicht ausgewählt	Nicht ausgewählt	Nicht ausgewählt	Nicht ausgewählt	Nicht ausgewählt	Incomplete
257		2022-01-18 18:40:33	Fall 1: 4. POD nach Ileostomarückverlagerung, starke Abwehrspannung	Complete	2022-01-18 18:41:31		Ja	Uniklinikum in Deutschland	Dresden	>100	26-30 Jahre	(angehende(r)) MedizinerIn	Assistenzarzt/-ärztin	Chirurgie	Viszeralchirurgie		0-5 Jahre	Complete	2022-01-18 18:41:47	Complete	2022-01-18 18:42:55	Ja	Gastrointestinales Spektrum	Andere Komplikation	Anastomoseninsuffizienz	Complete	2022-01-18 18:44:20	Ausgewählt	Nicht ausgewählt	Nicht ausgewählt	Nicht ausgewählt	Nicht ausgewählt	Nicht ausgewählt	Ausgewählt	Nicht ausgewählt	Nicht ausgewählt	Nicht ausgewählt	Nicht ausgewählt	Nicht ausgewählt	Nicht ausgewählt	Nicht ausgewählt	Nicht ausgewählt	Nicht ausgewählt	Complete	2022-01-18 18:44:38	KU+A (Umfang: vollständige klinische Untersuchung mit DRU nach Ermessen)
258		2022-01-18 22:05:43	Fall 1: 4. POD nach Ileostomarückverlagerung, starke Abwehrspannung	Complete	2022-01-18 22:06:21		Ja	Ich bin Student/in			20-25 Jahre	(angehende(r)) MedizinerIn	StudentIn					Complete	2022-01-18 22:07:01	Complete						Incomplete		Nicht ausgewählt	Nicht ausgewählt	Nicht ausgewählt	Nicht ausgewählt	Nicht ausgewählt	Nicht ausgewählt	Nicht ausgewählt	Nicht ausgewählt	Nicht ausgewählt	Nicht ausgewählt	Nicht ausgewählt	Nicht ausgewählt	Nicht ausgewählt	Nicht ausgewählt	Nicht ausgewählt	Nicht ausgewählt	Incomplete
259		2022-01-19 08:28:10	Fall 1: 4. POD nach Ileostomarückverlagerung, starke Abwehrspannung	Complete														Incomplete		Incomplete						Incomplete		Nicht ausgewählt	Nicht ausgewählt	Nicht ausgewählt	Nicht ausgewählt	Nicht ausgewählt	Nicht ausgewählt	Nicht ausgewählt	Nicht ausgewählt	Nicht ausgewählt	Nicht ausgewählt	Nicht ausgewählt	Nicht ausgewählt	Nicht ausgewählt	Nicht ausgewählt	Nicht ausgewählt	Nicht ausgewählt	Incomplete
260		2022-01-19 10:48:01	Fall 6: 7. POD nach Whipple, blutige Drainage, Bauchschmerzen	Complete														Incomplete		Incomplete						Incomplete		Nicht ausgewählt	Nicht ausgewählt	Nicht ausgewählt	Nicht ausgewählt	Nicht ausgewählt	Nicht ausgewählt	Nicht ausgewählt	Nicht ausgewählt	Nicht ausgewählt	Nicht ausgewählt	Nicht ausgewählt	Nicht ausgewählt	Nicht ausgewählt	Nicht ausgewählt	Nicht ausgewählt	Nicht ausgewählt	Incomplete
261		2022-01-19 12:04:30	Fall 6: 7. POD nach Whipple, blutige Drainage, Bauchschmerzen	Complete														Incomplete		Incomplete						Incomplete		Nicht ausgewählt	Nicht ausgewählt	Nicht ausgewählt	Nicht ausgewählt	Nicht ausgewählt	Nicht ausgewählt	Nicht ausgewählt	Nicht ausgewählt	Nicht ausgewählt	Nicht ausgewählt	Nicht ausgewählt	Nicht ausgewählt	Nicht ausgewählt	Nicht ausgewählt	Nicht ausgewählt	Nicht ausgewählt	Incomplete
262		2022-01-19 14:51:39	Fall 5: 14. POD nach Rektumexstirpation, steigende Infektparameter	Complete														Incomplete		Incomplete						Incomplete		Nicht ausgewählt	Nicht ausgewählt	Nicht ausgewählt	Nicht ausgewählt	Nicht ausgewählt	Nicht ausgewählt	Nicht ausgewählt	Nicht ausgewählt	Nicht ausgewählt	Nicht ausgewählt	Nicht ausgewählt	Nicht ausgewählt	Nicht ausgewählt	Nicht ausgewählt	Nicht ausgewählt	Nicht ausgewählt	Incomplete
263		2022-01-19 15:06:30	Fall 6: 7. POD nach Whipple, blutige Drainage, Bauchschmerzen	Complete														Incomplete		Incomplete						Incomplete		Nicht ausgewählt	Nicht ausgewählt	Nicht ausgewählt	Nicht ausgewählt	Nicht ausgewählt	Nicht ausgewählt	Nicht ausgewählt	Nicht ausgewählt	Nicht ausgewählt	Nicht ausgewählt	Nicht ausgewählt	Nicht ausgewählt	Nicht ausgewählt	Nicht ausgewählt	Nicht ausgewählt	Nicht ausgewählt	Incomplete
264		2022-01-19 17:34:02	Fall 2: 4. POD nach Hemikolektomie links, Hemiparese	Complete														Incomplete		Incomplete						Incomplete		Nicht ausgewählt	Nicht ausgewählt	Nicht ausgewählt	Nicht ausgewählt	Nicht ausgewählt	Nicht ausgewählt	Nicht ausgewählt	Nicht ausgewählt	Nicht ausgewählt	Nicht ausgewählt	Nicht ausgewählt	Nicht ausgewählt	Nicht ausgewählt	Nicht ausgewählt	Nicht ausgewählt	Nicht ausgewählt	Incomplete
265		2022-01-19 21:20:36	Fall 1: 4. POD nach Ileostomarückverlagerung, starke Abwehrspannung	Complete														Incomplete		Incomplete						Incomplete		Nicht ausgewählt	Nicht ausgewählt	Nicht ausgewählt	Nicht ausgewählt	Nicht ausgewählt	Nicht ausgewählt	Nicht ausgewählt	Nicht ausgewählt	Nicht ausgewählt	Nicht ausgewählt	Nicht ausgewählt	Nicht ausgewählt	Nicht ausgewählt	Nicht ausgewählt	Nicht ausgewählt	Nicht ausgewählt	Incomplete
266		2022-01-19 21:21:58	Fall 2: 4. POD nach Hemikolektomie links, Hemiparese	Complete														Incomplete		Incomplete						Incomplete		Nicht ausgewählt	Nicht ausgewählt	Nicht ausgewählt	Nicht ausgewählt	Nicht ausgewählt	Nicht ausgewählt	Nicht ausgewählt	Nicht ausgewählt	Nicht ausgewählt	Nicht ausgewählt	Nicht ausgewählt	Nicht ausgewählt	Nicht ausgewählt	Nicht ausgewählt	Nicht ausgewählt	Nicht ausgewählt	Incomplete
267		2022-01-19 21:46:03	Fall 1: 4. POD nach Ileostomarückverlagerung, starke Abwehrspannung	Complete	2022-01-19 21:46:32		Ja	Ich bin Student/in			31-35 Jahre	(angehende(r)) MedizinerIn	PJ-ler/in					Complete	2022-01-19 21:46:36	Complete	2022-01-19 21:47:39	Ja	Gastrointestinales Spektrum			Complete	2022-01-19 21:48:36	Ausgewählt	Nicht ausgewählt	Nicht ausgewählt	Nicht ausgewählt	Ausgewählt	Nicht ausgewählt	Ausgewählt	Nicht ausgewählt	Nicht ausgewählt	Nicht ausgewählt	Nicht ausgewählt	Nicht ausgewählt	Nicht ausgewählt	Nicht ausgewählt	Nicht ausgewählt	Nicht ausgewählt	Complete	2022-01-19 21:49:05	KU+A (Umfang: vollständige klinische Untersuchung mit DRU nach Ermessen)
268		2022-01-24 12:19:00	Fall 1: 4. POD nach Ileostomarückverlagerung, starke Abwehrspannung	Complete														Incomplete		Incomplete						Incomplete		Nicht ausgewählt	Nicht ausgewählt	Nicht ausgewählt	Nicht ausgewählt	Nicht ausgewählt	Nicht ausgewählt	Nicht ausgewählt	Nicht ausgewählt	Nicht ausgewählt	Nicht ausgewählt	Nicht ausgewählt	Nicht ausgewählt	Nicht ausgewählt	Nicht ausgewählt	Nicht ausgewählt	Nicht ausgewählt	Incomplete
269		2022-01-24 12:19:25	Fall 1: 4. POD nach Ileostomarückverlagerung, starke Abwehrspannung	Complete														Incomplete		Incomplete						Incomplete		Nicht ausgewählt	Nicht ausgewählt	Nicht ausgewählt	Nicht ausgewählt	Nicht ausgewählt	Nicht ausgewählt	Nicht ausgewählt	Nicht ausgewählt	Nicht ausgewählt	Nicht ausgewählt	Nicht ausgewählt	Nicht ausgewählt	Nicht ausgewählt	Nicht ausgewählt	Nicht ausgewählt	Nicht ausgewählt	Incomplete
270		2022-01-24 12:19:26	Fall 1: 4. POD nach Ileostomarückverlagerung, starke Abwehrspannung	Complete														Incomplete		Incomplete						Incomplete		Nicht ausgewählt	Nicht ausgewählt	Nicht ausgewählt	Nicht ausgewählt	Nicht ausgewählt	Nicht ausgewählt	Nicht ausgewählt	Nicht ausgewählt	Nicht ausgewählt	Nicht ausgewählt	Nicht ausgewählt	Nicht ausgewählt	Nicht ausgewählt	Nicht ausgewählt	Nicht ausgewählt	Nicht ausgewählt	Incomplete
271		2022-01-24 12:19:43	Fall 6: 7. POD nach Whipple, blutige Drainage, Bauchschmerzen	Complete														Incomplete		Incomplete						Incomplete		Nicht ausgewählt	Nicht ausgewählt	Nicht ausgewählt	Nicht ausgewählt	Nicht ausgewählt	Nicht ausgewählt	Nicht ausgewählt	Nicht ausgewählt	Nicht ausgewählt	Nicht ausgewählt	Nicht ausgewählt	Nicht ausgewählt	Nicht ausgewählt	Nicht ausgewählt	Nicht ausgewählt	Nicht ausgewählt	Incomplete
272		2022-01-24 12:19:46	Fall 2: 4. POD nach Hemikolektomie links, Hemiparese	Complete														Incomplete		Incomplete						Incomplete		Nicht ausgewählt	Nicht ausgewählt	Nicht ausgewählt	Nicht ausgewählt	Nicht ausgewählt	Nicht ausgewählt	Nicht ausgewählt	Nicht ausgewählt	Nicht ausgewählt	Nicht ausgewählt	Nicht ausgewählt	Nicht ausgewählt	Nicht ausgewählt	Nicht ausgewählt	Nicht ausgewählt	Nicht ausgewählt	Incomplete
273		2022-01-24 12:19:57	Fall 1: 4. POD nach Ileostomarückverlagerung, starke Abwehrspannung	Complete														Incomplete		Incomplete						Incomplete		Nicht ausgewählt	Nicht ausgewählt	Nicht ausgewählt	Nicht ausgewählt	Nicht ausgewählt	Nicht ausgewählt	Nicht ausgewählt	Nicht ausgewählt	Nicht ausgewählt	Nicht ausgewählt	Nicht ausgewählt	Nicht ausgewählt	Nicht ausgewählt	Nicht ausgewählt	Nicht ausgewählt	Nicht ausgewählt	Incomplete
274		2022-01-24 12:20:32	Fall 5: 14. POD nach Rektumexstirpation, steigende Infektparameter	Complete														Incomplete		Incomplete						Incomplete		Nicht ausgewählt	Nicht ausgewählt	Nicht ausgewählt	Nicht ausgewählt	Nicht ausgewählt	Nicht ausgewählt	Nicht ausgewählt	Nicht ausgewählt	Nicht ausgewählt	Nicht ausgewählt	Nicht ausgewählt	Nicht ausgewählt	Nicht ausgewählt	Nicht ausgewählt	Nicht ausgewählt	Nicht ausgewählt	Incomplete
275		2022-01-24 12:23:20	Fall 2: 4. POD nach Hemikolektomie links, Hemiparese	Complete														Incomplete		Incomplete						Incomplete		Nicht ausgewählt	Nicht ausgewählt	Nicht ausgewählt	Nicht ausgewählt	Nicht ausgewählt	Nicht ausgewählt	Nicht ausgewählt	Nicht ausgewählt	Nicht ausgewählt	Nicht ausgewählt	Nicht ausgewählt	Nicht ausgewählt	Nicht ausgewählt	Nicht ausgewählt	Nicht ausgewählt	Nicht ausgewählt	Incomplete
276		2022-01-27 22:27:32	Fall 1: 4. POD nach Ileostomarückverlagerung, starke Abwehrspannung	Complete														Incomplete		Incomplete						Incomplete		Nicht ausgewählt	Nicht ausgewählt	Nicht ausgewählt	Nicht ausgewählt	Nicht ausgewählt	Nicht ausgewählt	Nicht ausgewählt	Nicht ausgewählt	Nicht ausgewählt	Nicht ausgewählt	Nicht ausgewählt	Nicht ausgewählt	Nicht ausgewählt	Nicht ausgewählt	Nicht ausgewählt	Nicht ausgewählt	Incomplete
277		2022-01-28 13:52:40	Fall 1: 4. POD nach Ileostomarückverlagerung, starke Abwehrspannung	Complete	2022-01-28 13:53:44		Ja	Uniklinikum in Deutschland	Lübeck	>100	46-50 Jahre	(angehende(r)) MedizinerIn	Experte (Chefarzt/-ärztin, Oberarzt/-ärztin)	Chirurgie	Viszeralchirurgie		16-20 Jahre	Complete	2022-01-28 13:53:53	Complete	2022-01-28 13:54:52	Ja	Gastrointestinales Spektrum	Infektkomplikation		Complete	2022-01-28 13:56:16	Ausgewählt	Nicht ausgewählt	Nicht ausgewählt	Nicht ausgewählt	Nicht ausgewählt	Nicht ausgewählt	Ausgewählt	Nicht ausgewählt	Ausgewählt	Nicht ausgewählt	Nicht ausgewählt	Nicht ausgewählt	Nicht ausgewählt	Nicht ausgewählt	Nicht ausgewählt	Nicht ausgewählt	Complete	2022-01-28 13:56:45	KU+A (Umfang: vollständige klinische Untersuchung mit DRU nach Ermessen)
278		2022-01-28 14:00:31	Fall 6: 7. POD nach Whipple, blutige Drainage, Bauchschmerzen	Complete														Incomplete		Incomplete						Incomplete		Nicht ausgewählt	Nicht ausgewählt	Nicht ausgewählt	Nicht ausgewählt	Nicht ausgewählt	Nicht ausgewählt	Nicht ausgewählt	Nicht ausgewählt	Nicht ausgewählt	Nicht ausgewählt	Nicht ausgewählt	Nicht ausgewählt	Nicht ausgewählt	Nicht ausgewählt	Nicht ausgewählt	Nicht ausgewählt	Incomplete
279		2022-01-28 14:28:26	Fall 6: 7. POD nach Whipple, blutige Drainage, Bauchschmerzen	Complete														Incomplete		Incomplete						Incomplete		Nicht ausgewählt	Nicht ausgewählt	Nicht ausgewählt	Nicht ausgewählt	Nicht ausgewählt	Nicht ausgewählt	Nicht ausgewählt	Nicht ausgewählt	Nicht ausgewählt	Nicht ausgewählt	Nicht ausgewählt	Nicht ausgewählt	Nicht ausgewählt	Nicht ausgewählt	Nicht ausgewählt	Nicht ausgewählt	Incomplete
280		2022-01-28 15:23:30	Fall 6: 7. POD nach Whipple, blutige Drainage, Bauchschmerzen	Complete														Incomplete		Incomplete						Incomplete		Nicht ausgewählt	Nicht ausgewählt	Nicht ausgewählt	Nicht ausgewählt	Nicht ausgewählt	Nicht ausgewählt	Nicht ausgewählt	Nicht ausgewählt	Nicht ausgewählt	Nicht ausgewählt	Nicht ausgewählt	Nicht ausgewählt	Nicht ausgewählt	Nicht ausgewählt	Nicht ausgewählt	Nicht ausgewählt	Incomplete
281		2022-01-28 17:09:29	Fall 2: 4. POD nach Hemikolektomie links, Hemiparese	Complete														Incomplete		Incomplete						Incomplete		Nicht ausgewählt	Nicht ausgewählt	Nicht ausgewählt	Nicht ausgewählt	Nicht ausgewählt	Nicht ausgewählt	Nicht ausgewählt	Nicht ausgewählt	Nicht ausgewählt	Nicht ausgewählt	Nicht ausgewählt	Nicht ausgewählt	Nicht ausgewählt	Nicht ausgewählt	Nicht ausgewählt	Nicht ausgewählt	Incomplete
282		2022-01-28 17:34:38	Fall 6: 7. POD nach Whipple, blutige Drainage, Bauchschmerzen	Complete														Incomplete		Incomplete						Incomplete		Nicht ausgewählt	Nicht ausgewählt	Nicht ausgewählt	Nicht ausgewählt	Nicht ausgewählt	Nicht ausgewählt	Nicht ausgewählt	Nicht ausgewählt	Nicht ausgewählt	Nicht ausgewählt	Nicht ausgewählt	Nicht ausgewählt	Nicht ausgewählt	Nicht ausgewählt	Nicht ausgewählt	Nicht ausgewählt	Incomplete
283		2022-01-28 18:46:29	Fall 1: 4. POD nach Ileostomarückverlagerung, starke Abwehrspannung	Complete														Incomplete		Incomplete						Incomplete		Nicht ausgewählt	Nicht ausgewählt	Nicht ausgewählt	Nicht ausgewählt	Nicht ausgewählt	Nicht ausgewählt	Nicht ausgewählt	Nicht ausgewählt	Nicht ausgewählt	Nicht ausgewählt	Nicht ausgewählt	Nicht ausgewählt	Nicht ausgewählt	Nicht ausgewählt	Nicht ausgewählt	Nicht ausgewählt	Incomplete
284		2022-01-29 11:51:08	Fall 1: 4. POD nach Ileostomarückverlagerung, starke Abwehrspannung	Complete	2022-01-29 11:52:46		Ja	Uniklinikum in Deutschland	München (rechts der Isar)	50-100	61-65 Jahre	(angehende(r)) MedizinerIn	Experte (Chefarzt/-ärztin, Oberarzt/-ärztin)	Chirurgie	Viszeralchirurgie		31-40 Jahre	Complete	2022-01-29 11:52:52	Complete	2022-01-29 11:54:01	Ja	Gastrointestinales Spektrum	Andere Komplikation	Ileus	Complete	2022-01-29 11:54:51	Ausgewählt	Nicht ausgewählt	Nicht ausgewählt	Ausgewählt	Nicht ausgewählt	Nicht ausgewählt	Nicht ausgewählt	Nicht ausgewählt	Nicht ausgewählt	Ausgewählt	Nicht ausgewählt	Nicht ausgewählt	Nicht ausgewählt	Nicht ausgewählt	Nicht ausgewählt	Nicht ausgewählt	Complete	2022-01-29 11:55:08	KU+A (Umfang: vollständige klinische Untersuchung mit DRU nach Ermessen)			Monitoring der Vitalparameter (Blutdruck, Puls, Sauerstoffsättigung)
285		2022-01-30 02:40:01	Fall 4: 2. POD nach Diskontinuitätshemikolektomie, Bauchschmerzen und Übelkeit	Complete														Incomplete		Incomplete						Incomplete		Nicht ausgewählt	Nicht ausgewählt	Nicht ausgewählt	Nicht ausgewählt	Nicht ausgewählt	Nicht ausgewählt	Nicht ausgewählt	Nicht ausgewählt	Nicht ausgewählt	Nicht ausgewählt	Nicht ausgewählt	Nicht ausgewählt	Nicht ausgewählt	Nicht ausgewählt	Nicht ausgewählt	Nicht ausgewählt	Incomplete
286		2022-01-30 17:23:50	Fall 2: 4. POD nach Hemikolektomie links, Hemiparese	Complete														Incomplete		Incomplete						Incomplete		Nicht ausgewählt	Nicht ausgewählt	Nicht ausgewählt	Nicht ausgewählt	Nicht ausgewählt	Nicht ausgewählt	Nicht ausgewählt	Nicht ausgewählt	Nicht ausgewählt	Nicht ausgewählt	Nicht ausgewählt	Nicht ausgewählt	Nicht ausgewählt	Nicht ausgewählt	Nicht ausgewählt	Nicht ausgewählt	Incomplete
287		2022-01-31 08:12:37	Fall 2: 4. POD nach Hemikolektomie links, Hemiparese	Complete														Incomplete		Incomplete						Incomplete		Nicht ausgewählt	Nicht ausgewählt	Nicht ausgewählt	Nicht ausgewählt	Nicht ausgewählt	Nicht ausgewählt	Nicht ausgewählt	Nicht ausgewählt	Nicht ausgewählt	Nicht ausgewählt	Nicht ausgewählt	Nicht ausgewählt	Nicht ausgewählt	Nicht ausgewählt	Nicht ausgewählt	Nicht ausgewählt	Incomplete
288		2022-01-31 09:48:41	Fall 1: 4. POD nach Ileostomarückverlagerung, starke Abwehrspannung	Complete														Incomplete		Incomplete						Incomplete		Nicht ausgewählt	Nicht ausgewählt	Nicht ausgewählt	Nicht ausgewählt	Nicht ausgewählt	Nicht ausgewählt	Nicht ausgewählt	Nicht ausgewählt	Nicht ausgewählt	Nicht ausgewählt	Nicht ausgewählt	Nicht ausgewählt	Nicht ausgewählt	Nicht ausgewählt	Nicht ausgewählt	Nicht ausgewählt	Incomplete
289		2022-01-31 09:49:49	Fall 1: 4. POD nach Ileostomarückverlagerung, starke Abwehrspannung	Complete														Incomplete		Incomplete						Incomplete		Nicht ausgewählt	Nicht ausgewählt	Nicht ausgewählt	Nicht ausgewählt	Nicht ausgewählt	Nicht ausgewählt	Nicht ausgewählt	Nicht ausgewählt	Nicht ausgewählt	Nicht ausgewählt	Nicht ausgewählt	Nicht ausgewählt	Nicht ausgewählt	Nicht ausgewählt	Nicht ausgewählt	Nicht ausgewählt	Incomplete
290		2022-01-31 15:45:49	Fall 1: 4. POD nach Ileostomarückverlagerung, starke Abwehrspannung	Complete														Incomplete		Incomplete						Incomplete		Nicht ausgewählt	Nicht ausgewählt	Nicht ausgewählt	Nicht ausgewählt	Nicht ausgewählt	Nicht ausgewählt	Nicht ausgewählt	Nicht ausgewählt	Nicht ausgewählt	Nicht ausgewählt	Nicht ausgewählt	Nicht ausgewählt	Nicht ausgewählt	Nicht ausgewählt	Nicht ausgewählt	Nicht ausgewählt	Incomplete
291		2022-01-31 17:31:01	Fall 1: 4. POD nach Ileostomarückverlagerung, starke Abwehrspannung	Complete	2022-01-31 17:32:23		Ja	Uniklinikum in Deutschland	München (rechts der Isar)	>100	41-45 Jahre	(angehende(r)) MedizinerIn	Experte (Chefarzt/-ärztin, Oberarzt/-ärztin)	Chirurgie	Viszeralchirurgie		16-20 Jahre	Complete	2022-01-31 17:32:30	Complete	2022-01-31 17:33:36	Ja	Gastrointestinales Spektrum	Andere Komplikation	Anastomosen Insuffizienz	Complete	2022-01-31 17:34:39	Nicht ausgewählt	Nicht ausgewählt	Nicht ausgewählt	Ausgewählt	Nicht ausgewählt	Nicht ausgewählt	Ausgewählt	Nicht ausgewählt	Nicht ausgewählt	Ausgewählt	Nicht ausgewählt	Nicht ausgewählt	Nicht ausgewählt	Nicht ausgewählt	Nicht ausgewählt	Nicht ausgewählt	Complete	2022-01-31 17:34:57				Monitoring der Vitalparameter (Blutdruck, Puls, Sauerstoffsättigung)
292		2022-01-31 17:41:38	Fall 2: 4. POD nach Hemikolektomie links, Hemiparese	Complete														Incomplete		Incomplete						Incomplete		Nicht ausgewählt	Nicht ausgewählt	Nicht ausgewählt	Nicht ausgewählt	Nicht ausgewählt	Nicht ausgewählt	Nicht ausgewählt	Nicht ausgewählt	Nicht ausgewählt	Nicht ausgewählt	Nicht ausgewählt	Nicht ausgewählt	Nicht ausgewählt	Nicht ausgewählt	Nicht ausgewählt	Nicht ausgewählt	Incomplete
293		2022-01-31 19:04:49	Fall 1: 4. POD nach Ileostomarückverlagerung, starke Abwehrspannung	Complete														Incomplete		Incomplete						Incomplete		Nicht ausgewählt	Nicht ausgewählt	Nicht ausgewählt	Nicht ausgewählt	Nicht ausgewählt	Nicht ausgewählt	Nicht ausgewählt	Nicht ausgewählt	Nicht ausgewählt	Nicht ausgewählt	Nicht ausgewählt	Nicht ausgewählt	Nicht ausgewählt	Nicht ausgewählt	Nicht ausgewählt	Nicht ausgewählt	Incomplete
294		2022-01-31 23:10:09	Fall 1: 4. POD nach Ileostomarückverlagerung, starke Abwehrspannung	Complete														Incomplete		Incomplete						Incomplete		Nicht ausgewählt	Nicht ausgewählt	Nicht ausgewählt	Nicht ausgewählt	Nicht ausgewählt	Nicht ausgewählt	Nicht ausgewählt	Nicht ausgewählt	Nicht ausgewählt	Nicht ausgewählt	Nicht ausgewählt	Nicht ausgewählt	Nicht ausgewählt	Nicht ausgewählt	Nicht ausgewählt	Nicht ausgewählt	Incomplete
295		2022-01-31 23:10:50	Fall 1: 4. POD nach Ileostomarückverlagerung, starke Abwehrspannung	Complete														Incomplete		Incomplete						Incomplete		Nicht ausgewählt	Nicht ausgewählt	Nicht ausgewählt	Nicht ausgewählt	Nicht ausgewählt	Nicht ausgewählt	Nicht ausgewählt	Nicht ausgewählt	Nicht ausgewählt	Nicht ausgewählt	Nicht ausgewählt	Nicht ausgewählt	Nicht ausgewählt	Nicht ausgewählt	Nicht ausgewählt	Nicht ausgewählt	Incomplete
296		2022-01-31 23:11:11	Fall 2: 4. POD nach Hemikolektomie links, Hemiparese	Complete														Incomplete		Incomplete						Incomplete		Nicht ausgewählt	Nicht ausgewählt	Nicht ausgewählt	Nicht ausgewählt	Nicht ausgewählt	Nicht ausgewählt	Nicht ausgewählt	Nicht ausgewählt	Nicht ausgewählt	Nicht ausgewählt	Nicht ausgewählt	Nicht ausgewählt	Nicht ausgewählt	Nicht ausgewählt	Nicht ausgewählt	Nicht ausgewählt	Incomplete
297		2022-01-31 23:11:24	Fall 1: 4. POD nach Ileostomarückverlagerung, starke Abwehrspannung	Complete	2022-01-31 23:11:58		Ja	Ich bin Student/in			26-30 Jahre	(angehende(r)) MedizinerIn	PJ-ler/in					Complete	2022-01-31 23:12:10	Complete	2022-01-31 23:12:56	Ja	Gastrointestinales Spektrum	Infektkomplikation		Complete	2022-01-31 23:13:35	Nicht ausgewählt	Nicht ausgewählt	Nicht ausgewählt	Ausgewählt	Nicht ausgewählt	Nicht ausgewählt	Ausgewählt	Ausgewählt	Nicht ausgewählt	Nicht ausgewählt	Nicht ausgewählt	Nicht ausgewählt	Nicht ausgewählt	Nicht ausgewählt	Nicht ausgewählt	Nicht ausgewählt	Complete	2022-01-31 23:13:53				Monitoring der Vitalparameter (Blutdruck, Puls, Sauerstoffsättigung)
298		2022-01-31 23:18:21	Fall 2: 4. POD nach Hemikolektomie links, Hemiparese	Complete														Incomplete		Incomplete						Incomplete		Nicht ausgewählt	Nicht ausgewählt	Nicht ausgewählt	Nicht ausgewählt	Nicht ausgewählt	Nicht ausgewählt	Nicht ausgewählt	Nicht ausgewählt	Nicht ausgewählt	Nicht ausgewählt	Nicht ausgewählt	Nicht ausgewählt	Nicht ausgewählt	Nicht ausgewählt	Nicht ausgewählt	Nicht ausgewählt	Incomplete
299		2022-01-31 23:27:11	Fall 2: 4. POD nach Hemikolektomie links, Hemiparese	Complete														Incomplete		Incomplete						Incomplete		Nicht ausgewählt	Nicht ausgewählt	Nicht ausgewählt	Nicht ausgewählt	Nicht ausgewählt	Nicht ausgewählt	Nicht ausgewählt	Nicht ausgewählt	Nicht ausgewählt	Nicht ausgewählt	Nicht ausgewählt	Nicht ausgewählt	Nicht ausgewählt	Nicht ausgewählt	Nicht ausgewählt	Nicht ausgewählt	Incomplete
300		2022-01-31 23:35:30	Fall 2: 4. POD nach Hemikolektomie links, Hemiparese	Complete														Incomplete		Incomplete						Incomplete		Nicht ausgewählt	Nicht ausgewählt	Nicht ausgewählt	Nicht ausgewählt	Nicht ausgewählt	Nicht ausgewählt	Nicht ausgewählt	Nicht ausgewählt	Nicht ausgewählt	Nicht ausgewählt	Nicht ausgewählt	Nicht ausgewählt	Nicht ausgewählt	Nicht ausgewählt	Nicht ausgewählt	Nicht ausgewählt	Incomplete
301		2022-01-31 23:41:27	Fall 3: 4. POD nach distaler Pankreatektomie, trübe Drainage und steigende Infektparameter	Complete														Incomplete		Incomplete						Incomplete		Nicht ausgewählt	Nicht ausgewählt	Nicht ausgewählt	Nicht ausgewählt	Nicht ausgewählt	Nicht ausgewählt	Nicht ausgewählt	Nicht ausgewählt	Nicht ausgewählt	Nicht ausgewählt	Nicht ausgewählt	Nicht ausgewählt	Nicht ausgewählt	Nicht ausgewählt	Nicht ausgewählt	Nicht ausgewählt	Incomplete
302		2022-02-01 14:36:41	Fall 3: 4. POD nach distaler Pankreatektomie, trübe Drainage und steigende Infektparameter	Complete														Incomplete		Incomplete						Incomplete		Nicht ausgewählt	Nicht ausgewählt	Nicht ausgewählt	Nicht ausgewählt	Nicht ausgewählt	Nicht ausgewählt	Nicht ausgewählt	Nicht ausgewählt	Nicht ausgewählt	Nicht ausgewählt	Nicht ausgewählt	Nicht ausgewählt	Nicht ausgewählt	Nicht ausgewählt	Nicht ausgewählt	Nicht ausgewählt	Incomplete
303		2022-02-01 15:32:22	Fall 1: 4. POD nach Ileostomarückverlagerung, starke Abwehrspannung	Complete	2022-02-01 15:34:22		Ja	Uniklinikum in Deutschland	Dresden	>100	< 20 Jahre	Gesundheits- und KrankenpflegerIn		Kinder- und Jugendmedizin			0-5 Jahre	Complete	2022-02-01 15:34:45	Complete	2022-02-01 15:37:19	Ja	Gastrointestinales Spektrum	Blutungskomplikation		Complete	2022-02-01 15:40:12	Nicht ausgewählt	Nicht ausgewählt	Nicht ausgewählt	Ausgewählt	Nicht ausgewählt	Nicht ausgewählt	Ausgewählt	Ausgewählt	Nicht ausgewählt	Nicht ausgewählt	Nicht ausgewählt	Nicht ausgewählt	Nicht ausgewählt	Nicht ausgewählt	Nicht ausgewählt	Nicht ausgewählt	Complete	2022-02-01 15:40:55				Monitoring der Vitalparameter (Blutdruck, Puls, Sauerstoffsättigung)
304		2022-02-01 17:01:42	Fall 6: 7. POD nach Whipple, blutige Drainage, Bauchschmerzen	Complete														Incomplete		Incomplete						Incomplete		Nicht ausgewählt	Nicht ausgewählt	Nicht ausgewählt	Nicht ausgewählt	Nicht ausgewählt	Nicht ausgewählt	Nicht ausgewählt	Nicht ausgewählt	Nicht ausgewählt	Nicht ausgewählt	Nicht ausgewählt	Nicht ausgewählt	Nicht ausgewählt	Nicht ausgewählt	Nicht ausgewählt	Nicht ausgewählt	Incomplete
305		2022-02-01 18:51:06	Fall 3: 4. POD nach distaler Pankreatektomie, trübe Drainage und steigende Infektparameter	Complete														Incomplete		Incomplete						Incomplete		Nicht ausgewählt	Nicht ausgewählt	Nicht ausgewählt	Nicht ausgewählt	Nicht ausgewählt	Nicht ausgewählt	Nicht ausgewählt	Nicht ausgewählt	Nicht ausgewählt	Nicht ausgewählt	Nicht ausgewählt	Nicht ausgewählt	Nicht ausgewählt	Nicht ausgewählt	Nicht ausgewählt	Nicht ausgewählt	Incomplete
306		2022-02-02 12:10:05	Fall 4: 2. POD nach Diskontinuitätshemikolektomie, Bauchschmerzen und Übelkeit	Complete														Incomplete		Incomplete						Incomplete		Nicht ausgewählt	Nicht ausgewählt	Nicht ausgewählt	Nicht ausgewählt	Nicht ausgewählt	Nicht ausgewählt	Nicht ausgewählt	Nicht ausgewählt	Nicht ausgewählt	Nicht ausgewählt	Nicht ausgewählt	Nicht ausgewählt	Nicht ausgewählt	Nicht ausgewählt	Nicht ausgewählt	Nicht ausgewählt	Incomplete
307		2022-02-02 12:22:17	Fall 3: 4. POD nach distaler Pankreatektomie, trübe Drainage und steigende Infektparameter	Complete														Incomplete		Incomplete						Incomplete		Nicht ausgewählt	Nicht ausgewählt	Nicht ausgewählt	Nicht ausgewählt	Nicht ausgewählt	Nicht ausgewählt	Nicht ausgewählt	Nicht ausgewählt	Nicht ausgewählt	Nicht ausgewählt	Nicht ausgewählt	Nicht ausgewählt	Nicht ausgewählt	Nicht ausgewählt	Nicht ausgewählt	Nicht ausgewählt	Incomplete
308		2022-02-02 12:30:08	Fall 5: 14. POD nach Rektumexstirpation, steigende Infektparameter	Complete														Incomplete		Incomplete						Incomplete		Nicht ausgewählt	Nicht ausgewählt	Nicht ausgewählt	Nicht ausgewählt	Nicht ausgewählt	Nicht ausgewählt	Nicht ausgewählt	Nicht ausgewählt	Nicht ausgewählt	Nicht ausgewählt	Nicht ausgewählt	Nicht ausgewählt	Nicht ausgewählt	Nicht ausgewählt	Nicht ausgewählt	Nicht ausgewählt	Incomplete
309		2022-02-02 13:09:00	Fall 6: 7. POD nach Whipple, blutige Drainage, Bauchschmerzen	Complete														Incomplete		Incomplete						Incomplete		Nicht ausgewählt	Nicht ausgewählt	Nicht ausgewählt	Nicht ausgewählt	Nicht ausgewählt	Nicht ausgewählt	Nicht ausgewählt	Nicht ausgewählt	Nicht ausgewählt	Nicht ausgewählt	Nicht ausgewählt	Nicht ausgewählt	Nicht ausgewählt	Nicht ausgewählt	Nicht ausgewählt	Nicht ausgewählt	Incomplete
310		2022-02-03 16:29:20	Fall 1: 4. POD nach Ileostomarückverlagerung, starke Abwehrspannung	Complete	2022-02-03 16:31:08		Ja	Uniklinikum in Deutschland	München (rechts der Isar)	50-100	36-40 Jahre	(angehende(r)) MedizinerIn	Facharzt/-ärztin	Chirurgie	Viszeralchirurgie		6-10 Jahre	Complete	2022-02-03 16:31:19	Complete	2022-02-03 16:32:42	Ja	Gastrointestinales Spektrum			Complete	2022-02-03 16:34:58	Ausgewählt	Nicht ausgewählt	Nicht ausgewählt	Nicht ausgewählt	Nicht ausgewählt	Nicht ausgewählt	Ausgewählt	Nicht ausgewählt	Nicht ausgewählt	Ausgewählt	Nicht ausgewählt	Nicht ausgewählt	Nicht ausgewählt	Nicht ausgewählt	Nicht ausgewählt	Nicht ausgewählt	Complete	2022-02-03 16:35:40	KU+A (Umfang: vollständige klinische Untersuchung mit DRU nach Ermessen)
311		2022-02-03 17:19:51	Fall 1: 4. POD nach Ileostomarückverlagerung, starke Abwehrspannung	Complete	2022-02-03 17:21:33		Ja	Ich bin Student/in			26-30 Jahre	(angehende(r)) MedizinerIn	PJ-ler/in					Complete	2022-02-03 17:22:08	Complete	2022-02-03 17:27:21	Ja	Gastrointestinales Spektrum	Andere Komplikation	Anastomoseninsuffizienz	Complete	2022-02-03 17:29:19	Nicht ausgewählt	Nicht ausgewählt	Nicht ausgewählt	Ausgewählt	Nicht ausgewählt	Nicht ausgewählt	Nicht ausgewählt	Nicht ausgewählt	Nicht ausgewählt	Ausgewählt	Nicht ausgewählt	Nicht ausgewählt	Nicht ausgewählt	Nicht ausgewählt	Nicht ausgewählt	Ausgewählt	Complete	2022-02-03 17:30:32				Monitoring der Vitalparameter (Blutdruck, Puls, Sauerstoffsättigung)
312		2022-02-03 17:47:01	Fall 6: 7. POD nach Whipple, blutige Drainage, Bauchschmerzen	Complete														Incomplete		Incomplete						Incomplete		Nicht ausgewählt	Nicht ausgewählt	Nicht ausgewählt	Nicht ausgewählt	Nicht ausgewählt	Nicht ausgewählt	Nicht ausgewählt	Nicht ausgewählt	Nicht ausgewählt	Nicht ausgewählt	Nicht ausgewählt	Nicht ausgewählt	Nicht ausgewählt	Nicht ausgewählt	Nicht ausgewählt	Nicht ausgewählt	Incomplete
313		2022-02-04 02:15:54	Fall 1: 4. POD nach Ileostomarückverlagerung, starke Abwehrspannung	Complete														Incomplete		Incomplete						Incomplete		Nicht ausgewählt	Nicht ausgewählt	Nicht ausgewählt	Nicht ausgewählt	Nicht ausgewählt	Nicht ausgewählt	Nicht ausgewählt	Nicht ausgewählt	Nicht ausgewählt	Nicht ausgewählt	Nicht ausgewählt	Nicht ausgewählt	Nicht ausgewählt	Nicht ausgewählt	Nicht ausgewählt	Nicht ausgewählt	Incomplete
314		2022-02-08 22:11:29	Fall 1: 4. POD nach Ileostomarückverlagerung, starke Abwehrspannung	Complete	2022-02-08 22:12:05		Ja	Ich bin Student/in			26-30 Jahre	(angehende(r)) MedizinerIn	PJ-ler/in					Complete	2022-02-08 22:12:11	Complete	2022-02-08 22:12:46	Ja	Gastrointestinales Spektrum	Infektkomplikation		Complete		Nicht ausgewählt	Nicht ausgewählt	Nicht ausgewählt	Nicht ausgewählt	Nicht ausgewählt	Nicht ausgewählt	Nicht ausgewählt	Nicht ausgewählt	Nicht ausgewählt	Nicht ausgewählt	Nicht ausgewählt	Nicht ausgewählt	Nicht ausgewählt	Nicht ausgewählt	Nicht ausgewählt	Nicht ausgewählt	Incomplete
315		2022-02-09 10:16:55	Fall 1: 4. POD nach Ileostomarückverlagerung, starke Abwehrspannung	Complete	2022-02-09 10:17:28		Ja	Ich bin Student/in			20-25 Jahre	(angehende(r)) MedizinerIn	PJ-ler/in					Complete	2022-02-09 10:17:40	Complete	2022-02-09 10:18:46	Ja	Gastrointestinales Spektrum	Infektkomplikation		Complete	2022-02-09 10:21:06	Nicht ausgewählt	Nicht ausgewählt	Nicht ausgewählt	Nicht ausgewählt	Nicht ausgewählt	Nicht ausgewählt	Ausgewählt	Nicht ausgewählt	Nicht ausgewählt	Ausgewählt	Nicht ausgewählt	Nicht ausgewählt	Ausgewählt	Nicht ausgewählt	Nicht ausgewählt	Nicht ausgewählt	Complete	2022-02-09 10:22:10
316		2022-02-09 14:05:50	Fall 5: 14. POD nach Rektumexstirpation, steigende Infektparameter	Complete														Incomplete		Incomplete						Incomplete		Nicht ausgewählt	Nicht ausgewählt	Nicht ausgewählt	Nicht ausgewählt	Nicht ausgewählt	Nicht ausgewählt	Nicht ausgewählt	Nicht ausgewählt	Nicht ausgewählt	Nicht ausgewählt	Nicht ausgewählt	Nicht ausgewählt	Nicht ausgewählt	Nicht ausgewählt	Nicht ausgewählt	Nicht ausgewählt	Incomplete
317		2022-02-09 14:23:58	Fall 2: 4. POD nach Hemikolektomie links, Hemiparese	Complete														Incomplete		Incomplete						Incomplete		Nicht ausgewählt	Nicht ausgewählt	Nicht ausgewählt	Nicht ausgewählt	Nicht ausgewählt	Nicht ausgewählt	Nicht ausgewählt	Nicht ausgewählt	Nicht ausgewählt	Nicht ausgewählt	Nicht ausgewählt	Nicht ausgewählt	Nicht ausgewählt	Nicht ausgewählt	Nicht ausgewählt	Nicht ausgewählt	Incomplete
318		2022-02-10 18:03:14	Fall 1: 4. POD nach Ileostomarückverlagerung, starke Abwehrspannung	Complete	2022-02-10 18:05:05		Ja	Ich bin Student/in			26-30 Jahre	(angehende(r)) MedizinerIn	PJ-ler/in					Complete	2022-02-10 18:05:31	Complete	2022-02-10 18:06:30	Ja	Gastrointestinales Spektrum	Infektkomplikation		Complete	2022-02-10 18:08:03	Nicht ausgewählt	Nicht ausgewählt	Nicht ausgewählt	Ausgewählt	Nicht ausgewählt	Nicht ausgewählt	Ausgewählt	Nicht ausgewählt	Nicht ausgewählt	Ausgewählt	Nicht ausgewählt	Nicht ausgewählt	Nicht ausgewählt	Nicht ausgewählt	Nicht ausgewählt	Nicht ausgewählt	Complete	2022-02-10 18:08:42				Monitoring der Vitalparameter (Blutdruck, Puls, Sauerstoffsättigung)
319		2022-02-13 11:46:40	Fall 1: 4. POD nach Ileostomarückverlagerung, starke Abwehrspannung	Complete	2022-02-13 11:49:05		Ja	Ich bin Student/in			26-30 Jahre	(angehende(r)) MedizinerIn	PJ-ler/in					Complete	2022-02-13 11:49:18	Complete	2022-02-13 11:50:49	Ja	Gastrointestinales Spektrum			Complete	2022-02-13 11:52:39	Ausgewählt	Nicht ausgewählt	Nicht ausgewählt	Ausgewählt	Nicht ausgewählt	Nicht ausgewählt	Ausgewählt	Nicht ausgewählt	Nicht ausgewählt	Nicht ausgewählt	Nicht ausgewählt	Nicht ausgewählt	Nicht ausgewählt	Nicht ausgewählt	Nicht ausgewählt	Nicht ausgewählt	Complete	2022-02-13 11:53:02	KU+A (Umfang: vollständige klinische Untersuchung mit DRU nach Ermessen)			Monitoring der Vitalparameter (Blutdruck, Puls, Sauerstoffsättigung)
320		2022-02-13 13:10:29	Fall 1: 4. POD nach Ileostomarückverlagerung, starke Abwehrspannung	Complete														Incomplete		Incomplete						Incomplete		Nicht ausgewählt	Nicht ausgewählt	Nicht ausgewählt	Nicht ausgewählt	Nicht ausgewählt	Nicht ausgewählt	Nicht ausgewählt	Nicht ausgewählt	Nicht ausgewählt	Nicht ausgewählt	Nicht ausgewählt	Nicht ausgewählt	Nicht ausgewählt	Nicht ausgewählt	Nicht ausgewählt	Nicht ausgewählt	Incomplete
321		2022-02-15 15:46:54	Fall 4: 2. POD nach Diskontinuitätshemikolektomie, Bauchschmerzen und Übelkeit	Complete														Incomplete		Incomplete						Incomplete		Nicht ausgewählt	Nicht ausgewählt	Nicht ausgewählt	Nicht ausgewählt	Nicht ausgewählt	Nicht ausgewählt	Nicht ausgewählt	Nicht ausgewählt	Nicht ausgewählt	Nicht ausgewählt	Nicht ausgewählt	Nicht ausgewählt	Nicht ausgewählt	Nicht ausgewählt	Nicht ausgewählt	Nicht ausgewählt	Incomplete
322		2022-02-15 18:33:26	Fall 1: 4. POD nach Ileostomarückverlagerung, starke Abwehrspannung	Complete	2022-02-15 18:34:20		Ja	Ich bin Student/in			26-30 Jahre	(angehende(r)) MedizinerIn	PJ-ler/in					Complete	2022-02-15 18:34:31	Complete	2022-02-15 18:35:42	Ja	Gastrointestinales Spektrum	Infektkomplikation		Complete	2022-02-15 18:37:27	Ausgewählt	Nicht ausgewählt	Nicht ausgewählt	Ausgewählt	Nicht ausgewählt	Nicht ausgewählt	Nicht ausgewählt	Nicht ausgewählt	Nicht ausgewählt	Nicht ausgewählt	Nicht ausgewählt	Nicht ausgewählt	Ausgewählt	Nicht ausgewählt	Nicht ausgewählt	Nicht ausgewählt	Complete	2022-02-15 18:38:02	KU+A (Umfang: vollständige klinische Untersuchung mit DRU nach Ermessen)			Monitoring der Vitalparameter (Blutdruck, Puls, Sauerstoffsättigung)
323		2022-02-15 22:23:51	Fall 2: 4. POD nach Hemikolektomie links, Hemiparese	Complete														Incomplete		Incomplete						Incomplete		Nicht ausgewählt	Nicht ausgewählt	Nicht ausgewählt	Nicht ausgewählt	Nicht ausgewählt	Nicht ausgewählt	Nicht ausgewählt	Nicht ausgewählt	Nicht ausgewählt	Nicht ausgewählt	Nicht ausgewählt	Nicht ausgewählt	Nicht ausgewählt	Nicht ausgewählt	Nicht ausgewählt	Nicht ausgewählt	Incomplete
[truncated: 949 more columns]
